# Supplementary material for: White-nose syndrome is associated with increased replication of a naturally persisting coronaviruses in bats
Source: Sci Rep. 2018 Oct 19;8:15508. doi: 10.1038/s41598-018-33975-x (PMC6195612; doi:10.1038/s41598-018-33975-x)
Supplement: Supplementary file 2 — Datasets S1-S9 [file 41598_2018_33975_MOESM2_ESM.xlsx]

## Sheet: Table S1
Table S1. Read statistics of RNA-Seq samples.
Library	SRA database accession Ida	RNA Integrity Number	DV200 (%)	Average Insert Size (bp)	# Paired End Reads (Raw)	# Trimmed Paired End Reads (Trimmomatic)	# Aligned Pairs (Tophat2)	# Counts Assigned (FeatureCount)
NEG1	SRX3752326	8.9	98	275	53982741	48262673	30933237	22357768
NEG2	SRX3752325	8.5	97	267	51356705	46634900	31258096	22278641
NEG3	SRX3752324	8.3	97	277	50844908	46926770	31758821	21929706
NEG4	SRX3752323	8.7	96	257	51174744	47624466	28945230	20206766
NEG5	SRX3752331	8.5	96	263	51852154	48242949	32365103	23477771
VIR1	SRX3752328	8.3	96	256	50608235	46390964	29810720	21164702
VIR2	SRX3752333	7.6	95	267	52954951	48351984	31939220	21572709
VIR3	SRX3752330	8.4	97	261	51678786	47406665	31582867	22627329
VIR4	SRX3752332	8.2	96	259	49761157	44266403	28311683	19583414
PD1	SRX3752329	8	96	263	50452159	45345955	30431372	21252633
PD2	SRX3752322	7.8	96	259	52562402	46735333	31102301	21040034
PD3	SRX3752321	6.9	96	254	48023343	43615505	29743025	24456993
COINF1	SRX3752320	6.5	88	257	51633628	45513247	24209235	16180952
COINF2	SRX3752319	8.5	97	254	52355859	47507587	31875962	22631051
COINF3	SRX3752327	7.8	96	250	52543565	47648296	32518774	24193693
COINF4		2.6	42
a Data will be released to public upon acceptance of manuscript for publication.

## Sheet: Table S2
Table S2. Differentially expressed genes determined by DESeq2 for the Negative (mock-infected) vs. MylCoV comparison.
Genea	Gene Nameb	Gene Descriptionb	NEG1c	NEG2c	NEG3c	NEG4c	NEG5c	VIR1c	VIR2c	VIR3c	VIR4c	NEGd	VIRd	FoldChangee	log2FoldChangee	padjf
ENSMLUG00000007435	C4BPB	complement component 4 binding protein beta [Source:HGNC Symbol;Acc:HGNC:1328]	754	855	603	782	900	2137	1449	2324	1656	779	1892	2.146	1.102	6.25e-05
ENSMLUG00000022255			2	1	7	11	3	61	83	26	49	5	55	2.908	1.54	8.59e-05
ENSMLUG00000007364			2347	2140	1572	1772	458	288	114	158	457	1658	254	-2.65957	-1.412	0.000787
ENSMLUG00000025538		Uncharacterized protein [Source:UniProtKB/TrEMBL;Acc:G1PR79]	0	0	6	14	6	166	172	43	54	5	109	2.359	1.238	0.00488
a Myotis lucifugus gene identifier in Ensembl Myoluc2.0 database.
b Myotis lucifugus gene name or description are provided where available.
c VST-transformed transcript counts.
d Average VST-transformed transcript counts across groups determined by DESeq2.
e Positive fold-change values indicate higher expression in the MylCoV samples relative to mock-infected samples.
f Adjusted p-value of differential expression determined by DESeq2 after Benjamini-Hochberg FDR correction.

## Sheet: Table S3
Table S3. Differentially expressed genes determined by DESeq2 for the Negative (mock-infected) vs. P. destructans comparison.
Genea	Gene Nameb	Gene Descriptionb	NEG1c	NEG2c	NEG3c	NEG4c	NEG5c	PD1c	PD2c	PD3c	NEGd	PDd	FoldChangee	log2FoldChangee	padjf
ENSMLUG00000008406	PLAGL2	PLAG1 like zinc finger 2 [Source:HGNC Symbol;Acc:HGNC:9047]	495	318	273	332	298	76	108	84	343	89	-3.38983	-1.76	3.47e-07
ENSMLUG00000003839	POLH	DNA polymerase eta [Source:HGNC Symbol;Acc:HGNC:9181]	552	588	284	408	409	128	147	136	448	137	-3.38983	-1.545	1.92e-05
ENSMLUG00000008263	ANLN	anillin actin binding protein [Source:HGNC Symbol;Acc:HGNC:14082]	231	285	274	382	285	92	95	122	291	103	-3.38983	-1.395	1.92e-05
ENSMLUG00000012308		Uncharacterized protein [Source:UniProtKB/TrEMBL;Acc:G1PK94]	24	15	8	18	12	295	342	26	15	221	-3.38983	2.566	1.92e-05
ENSMLUG00000015464	GJB3	gap junction protein beta 3 [Source:HGNC Symbol;Acc:HGNC:4285]	572	567	107	623	311	16	46	71	436	44	-3.38983	-2.304	4.15e-05
ENSMLUG00000003291	CCDC137	coiled-coil domain containing 137 [Source:HGNC Symbol;Acc:HGNC:33451]	159	176	114	147	206	40	48	59	160	49	-3.38983	-1.537	4.37e-05
ENSMLUG00000007567	TBX3	T-box 3 [Source:HGNC Symbol;Acc:HGNC:11602]	2882	2762	1182	1088	1202	439	385	370	1823	398	-3.38983	-1.845	4.37e-05
ENSMLUG00000000697	CDCP1	CUB domain containing protein 1 [Source:HGNC Symbol;Acc:HGNC:24357]	2498	2311	1438	2404	1887	663	845	903	2108	804	-3.38983	-1.292	5.3e-05
ENSMLUG00000006287	NFKB2	nuclear factor kappa B subunit 2 [Source:HGNC Symbol;Acc:HGNC:7795]	909	1110	771	1086	915	411	479	390	958	427	-3.38983	-1.107	5.3e-05
ENSMLUG00000014656	RND3	Rho family GTPase 3 [Source:HGNC Symbol;Acc:HGNC:671]	1574	1162	586	654	732	260	252	193	942	235	-3.38983	-1.718	6.15e-05
ENSMLUG00000013812	FAM117B	family with sequence similarity 117 member B [Source:HGNC Symbol;Acc:HGNC:14440]	273	343	186	226	291	84	85	106	264	92	-3.38983	-1.396	8.07e-05
ENSMLUG00000010457	TSC22D2	TSC22 domain family member 2 [Source:HGNC Symbol;Acc:HGNC:29095]	825	705	354	679	631	216	232	172	639	207	-3.38983	-1.46	0.000102
ENSMLUG00000001048			1006	835	552	612	1207	218	238	323	842	260	-3.38983	-1.512	0.000111
ENSMLUG00000001900	SPA17	sperm autoantigenic protein 17 [Source:HGNC Symbol;Acc:HGNC:11210]	42	81	70	80	63	175	196	206	67	192	-3.38983	1.372	0.000142
ENSMLUG00000011073	CCDC65	coiled-coil domain containing 65 [Source:HGNC Symbol;Acc:HGNC:29937]	4	6	12	6	3	48	14	264	6	109	-3.38983	2.346	0.000142
ENSMLUG00000011239		Uncharacterized protein [Source:UniProtKB/TrEMBL;Acc:G1PHU0]	773	514	266	485	491	165	153	126	506	148	-3.38983	-1.55	0.000142
ENSMLUG00000016535	ST3GAL1	ST3 beta-galactoside alpha-2,3-sialyltransferase 1 [Source:HGNC Symbol;Acc:HGNC:10862]	84	1381	308	1960	1514	73	38	74	1049	62	-3.38983	-2.297	0.000142
ENSMLUG00000028773		Uncharacterized protein [Source:UniProtKB/TrEMBL;Acc:G1QDT0]	795	413	646	444	912	230	63	88	642	127	-3.38983	-1.868	0.000142
ENSMLUG00000029681		Uncharacterized protein [Source:UniProtKB/TrEMBL;Acc:G1P5L8]	76	21	80	30	207	251	1187	1331	83	923	-3.38983	2.287	0.000142
ENSMLUG00000000376	FLRT3	fibronectin leucine rich transmembrane protein 3 [Source:HGNC Symbol;Acc:HGNC:3762]	1094	1024	663	1155	1090	475	376	284	1005	378	-3.38983	-1.289	0.00018
ENSMLUG00000001131	CMSS1	cms1 ribosomal small subunit homolog (yeast) [Source:HGNC Symbol;Acc:HGNC:28666]	69	50	99	49	55	226	156	313	64	232	-3.38983	1.593	0.000207
ENSMLUG00000016772	TP53BP2	tumor protein p53 binding protein 2 [Source:HGNC Symbol;Acc:HGNC:12000]	1991	1169	885	1537	1142	441	454	538	1345	478	-3.38983	-1.35	0.000262
ENSMLUG00000030433	SLC6A20	solute carrier family 6 member 20 [Source:HGNC Symbol;Acc:HGNC:30927]	1519	1998	1130	1675	4436	494	513	507	2152	505	-3.38983	-1.725	0.000276
ENSMLUG00000001314	ZBTB2	zinc finger and BTB domain containing 2 [Source:HGNC Symbol;Acc:HGNC:20868]	364	322	255	234	271	124	127	125	289	125	-3.38983	-1.125	0.000347
ENSMLUG00000011050	FOSL1	FOS like 1, AP-1 transcription factor subunit [Source:HGNC Symbol;Acc:HGNC:13718]	117	120	25	162	46	13	10	10	94	11	-3.38983	-2.076	0.000347
ENSMLUG00000016849	HSPB8	heat shock protein family B (small) member 8 [Source:HGNC Symbol;Acc:HGNC:30171]	5643	5895	3562	5316	4421	1139	2006	2303	4967	1816	-3.38983	-1.315	0.000347
ENSMLUG00000010992	PFKL	phosphofructokinase, liver type [Source:HGNC Symbol;Acc:HGNC:8876]	9675	7410	3111	5575	8460	2130	2313	1532	6846	1992	-3.38983	-1.537	0.000382
ENSMLUG00000006732	BMP2	bone morphogenetic protein 2 [Source:HGNC Symbol;Acc:HGNC:1069]	4405	2987	1252	2159	1623	651	753	400	2485	601	-3.38983	-1.687	0.000394
ENSMLUG00000017621	TNFRSF1B	TNF receptor superfamily member 1B [Source:HGNC Symbol;Acc:HGNC:11917]	376	403	237	396	410	127	175	113	364	138	-3.38983	-1.27	0.000394
ENSMLUG00000003100			308	542	379	507	406	170	192	170	428	177	-3.38983	-1.174	0.00042
ENSMLUG00000008333	PPP1R13B	protein phosphatase 1 regulatory subunit 13B [Source:HGNC Symbol;Acc:HGNC:14950]	2448	1804	1866	1907	2540	769	950	1152	2113	957	-3.38983	-1.073	0.00042
ENSMLUG00000013369	IFT88	intraflagellar transport 88 [Source:HGNC Symbol;Acc:HGNC:20606]	90	84	136	103	84	339	191	300	99	277	-3.38983	1.328	0.000476
ENSMLUG00000029475	CETN3	centrin 3 [Source:HGNC Symbol;Acc:HGNC:1868]	135	170	292	168	137	536	528	452	180	505	-3.38983	1.334	0.000616
ENSMLUG00000006299			567	301	458	437	225	136	144	93	398	124	-3.38983	-1.456	0.000617
ENSMLUG00000015102	TGM1	transglutaminase 1 [Source:HGNC Symbol;Acc:HGNC:11777]	297	184	109	342	103	35	25	61	207	40	-3.38983	-1.815	0.000644
ENSMLUG00000014444	TMPPE	transmembrane protein with metallophosphoesterase domain [Source:HGNC Symbol;Acc:HGNC:33865]	189	167	104	101	270	36	46	51	166	44	-3.38983	-1.598	0.000666
ENSMLUG00000019194	7SK	7SK RNA [Source:RFAM;Acc:RF00100]	111	98	121	123	125	37	58	35	116	43	-3.38983	-1.28	0.000666
ENSMLUG00000015326	CDCA5	cell division cycle associated 5 [Source:HGNC Symbol;Acc:HGNC:14626]	208	246	242	197	224	105	114	67	223	95	-3.38983	-1.131	0.000723
ENSMLUG00000016166	SLC30A1	solute carrier family 30 member 1 [Source:HGNC Symbol;Acc:HGNC:11012]	1118	1426	463	599	843	274	296	165	890	245	-3.38983	-1.559	0.000838
ENSMLUG00000000303		Uncharacterized protein [Source:UniProtKB/TrEMBL;Acc:G1NT00]	5888	5615	1754	3308	4836	915	1451	1302	4280	1223	-3.38983	-1.528	0.000928
ENSMLUG00000013425	FAM129B	family with sequence similarity 129 member B [Source:HGNC Symbol;Acc:HGNC:25282]	3128	1914	1865	2211	2423	1201	698	967	2308	955	-3.38983	-1.167	0.000928
ENSMLUG00000013722	CLEC6A	C-type lectin domain family 6 member A [Source:HGNC Symbol;Acc:HGNC:14556]	6	1	8	13	9	37	43	78	7	53	-3.38983	1.957	0.000932
ENSMLUG00000008945	GEM	GTP binding protein overexpressed in skeletal muscle [Source:HGNC Symbol;Acc:HGNC:4234]	613	466	296	469	305	176	155	152	430	161	-3.38983	-1.272	0.00104
ENSMLUG00000000390	ZBTB39	zinc finger and BTB domain containing 39 [Source:HGNC Symbol;Acc:HGNC:29014]	373	373	189	251	351	130	88	117	307	112	-3.38983	-1.302	0.00105
ENSMLUG00000002760	PLA2G15	phospholipase A2 group XV [Source:HGNC Symbol;Acc:HGNC:17163]	1335	1690	976	911	2607	484	458	481	1504	474	-3.38983	-1.437	0.00105
ENSMLUG00000007593	GAS6	growth arrest specific 6 [Source:HGNC Symbol;Acc:HGNC:4168]	864	547	899	646	768	1756	1316	1913	745	1662	-3.38983	1.076	0.00105
ENSMLUG00000013292	RHPN2	rhophilin Rho GTPase binding protein 2 [Source:HGNC Symbol;Acc:HGNC:19974]	3536	5372	1412	3532	2811	478	1262	774	3333	838	-3.38983	-1.622	0.00105
ENSMLUG00000015467	GJB4	gap junction protein beta 4 [Source:HGNC Symbol;Acc:HGNC:4286]	396	166	302	274	439	100	32	101	315	78	-3.38983	-1.633	0.0011
ENSMLUG00000002041	LYPLAL1	lysophospholipase like 1 [Source:HGNC Symbol;Acc:HGNC:20440]	37	57	70	60	27	214	137	145	50	165	-3.38983	1.47	0.00118
ENSMLUG00000008296	NSMCE1	NSE1 homolog, SMC5-SMC6 complex component [Source:HGNC Symbol;Acc:HGNC:29897]	282	246	319	306	223	520	510	704	275	578	-3.38983	1.003	0.00118
ENSMLUG00000013258	EMC2	ER membrane protein complex subunit 2 [Source:HGNC Symbol;Acc:HGNC:28963]	242	301	602	343	352	1125	840	1073	368	1013	-3.38983	1.3	0.00118
ENSMLUG00000017614	CHKA	choline kinase alpha [Source:HGNC Symbol;Acc:HGNC:1937]	3565	3876	1236	3547	2395	518	1021	973	2924	837	-3.38983	-1.516	0.00118
ENSMLUG00000002333	GLIPR1	GLI pathogenesis related 1 [Source:HGNC Symbol;Acc:HGNC:17001]	1010	324	196	325	909	82	130	101	553	104	-3.38983	-1.788	0.00119
ENSMLUG00000000694		Uncharacterized protein [Source:UniProtKB/TrEMBL;Acc:G1NTW5]	52	162	16	41	199	10	5	6	94	7	-3.38983	-2.033	0.00119
ENSMLUG00000012732	ANXA3	annexin A3 [Source:HGNC Symbol;Acc:HGNC:541]	2750	3262	1032	2190	1279	650	628	623	2103	634	-3.38983	-1.47	0.00123
ENSMLUG00000009825	NCKAP5L	NCK associated protein 5 like [Source:HGNC Symbol;Acc:HGNC:29321]	338	381	199	313	253	123	128	117	297	123	-3.38983	-1.16	0.00123
ENSMLUG00000007713	CCDC181	coiled-coil domain containing 181 [Source:HGNC Symbol;Acc:HGNC:28051]	16	13	19	17	11	46	50	74	15	57	-3.38983	1.561	0.00133
ENSMLUG00000000965	CASP6	caspase 6 [Source:HGNC Symbol;Acc:HGNC:1507]	107	92	194	160	139	447	317	328	138	364	-3.38983	1.25	0.00154
ENSMLUG00000004268			1112	946	678	1044	714	280	307	500	899	362	-3.38983	-1.19	0.00154
ENSMLUG00000001396	TNFRSF12A	TNF receptor superfamily member 12A [Source:HGNC Symbol;Acc:HGNC:18152]	1330	823	271	618	599	93	248	154	728	165	-3.38983	-1.666	0.00164
ENSMLUG00000004391		Transporter [Source:UniProtKB/TrEMBL;Acc:G1P2C4]	13661	10283	4260	8190	11479	3299	3675	2570	9575	3181	-3.38983	-1.376	0.00164
ENSMLUG00000005686	NDRG1	N-myc downstream regulated 1 [Source:HGNC Symbol;Acc:HGNC:7679]	39018	25740	5886	25391	29561	4057	8085	4416	25119	5519	-3.38983	-1.685	0.00164
ENSMLUG00000006873	SOCS6	suppressor of cytokine signaling 6 [Source:HGNC Symbol;Acc:HGNC:16833]	3100	4310	1710	1933	3308	668	1301	836	2872	935	-3.38983	-1.394	0.00164
ENSMLUG00000024517	SOWAHC	sosondowah ankyrin repeat domain family member C [Source:HGNC Symbol;Acc:HGNC:26149]	1402	1924	287	1126	955	107	300	265	1139	224	-3.38983	-1.747	0.00164
ENSMLUG00000026541		Uncharacterized protein [Source:UniProtKB/TrEMBL;Acc:G1Q059]	672	397	222	516	443	172	134	59	450	122	-3.38983	-1.543	0.00164
ENSMLUG00000024151	ZYX	zyxin [Source:HGNC Symbol;Acc:HGNC:13200]	1531	1719	643	1554	1130	502	461	494	1315	486	-3.38983	-1.273	0.00192
ENSMLUG00000005698	FGF18	fibroblast growth factor 18 [Source:HGNC Symbol;Acc:HGNC:3674]	118	116	56	120	75	17	28	38	97	28	-3.38983	-1.515	0.00194
ENSMLUG00000012356	FSTL3	follistatin like 3 [Source:HGNC Symbol;Acc:HGNC:3973]	318	300	145	254	323	118	82	96	268	99	-3.38983	-1.275	0.00196
ENSMLUG00000022288		Uncharacterized protein [Source:UniProtKB/TrEMBL;Acc:G1Q002]	89	108	25	29	30	10	5	1	56	5	-3.38983	-1.93	0.00196
ENSMLUG00000014431	TNRC6C	trinucleotide repeat containing 6C [Source:HGNC Symbol;Acc:HGNC:29318]	1278	1640	1181	1678	2032	600	804	783	1562	729	-3.38983	-1.021	0.00215
ENSMLUG00000025029		Lysozyme [Source:UniProtKB/TrEMBL;Acc:G1QAP4]	538	249	51	110	185	6709	2927	535	227	3390	-3.38983	1.99	0.00219
ENSMLUG00000000004	KCNG1	potassium voltage-gated channel modifier subfamily G member 1 [Source:HGNC Symbol;Acc:HGNC:6248]	271	407	344	417	180	121	139	90	324	117	-3.38983	-1.287	0.00228
ENSMLUG00000004732	SLC2A6	solute carrier family 2 member 6 [Source:HGNC Symbol;Acc:HGNC:11011]	104	104	41	244	332	33	27	17	165	26	-3.38983	-1.809	0.00236
ENSMLUG00000005199	COQ3	coenzyme Q3, methyltransferase [Source:HGNC Symbol;Acc:HGNC:18175]	153	228	289	171	135	509	447	480	195	479	-3.38983	1.168	0.00247
ENSMLUG00000012585	MEX3C	mex-3 RNA binding family member C [Source:HGNC Symbol;Acc:HGNC:28040]	1845	1847	1168	1084	1920	618	820	458	1573	632	-3.38983	-1.181	0.0025
ENSMLUG00000003975		Uncharacterized protein [Source:UniProtKB/TrEMBL;Acc:G1P1D6]	19	17	30	12	8	81	38	165	17	95	-3.38983	1.77	0.00251
ENSMLUG00000004031	C2orf76	chromosome 2 open reading frame 76 [Source:HGNC Symbol;Acc:HGNC:27017]	48	49	49	36	37	113	138	83	44	111	-3.38983	1.212	0.00251
ENSMLUG00000008944	BCORL1	BCL6 corepressor-like 1 [Source:HGNC Symbol;Acc:HGNC:25657]	420	399	346	596	665	205	226	125	485	185	-3.38983	-1.23	0.00251
ENSMLUG00000011232	GIF	gastric intrinsic factor [Source:HGNC Symbol;Acc:HGNC:4268]	1	2	25	8	18	31	93	267	11	130	-3.38983	1.956	0.00251
ENSMLUG00000021157	RNaseP_nuc	Nuclear RNase P [Source:RFAM;Acc:RF00009]	51	58	38	35	45	10	17	9	45	12	-3.38983	-1.533	0.0026
ENSMLUG00000003333	MCOLN3	mucolipin 3 [Source:HGNC Symbol;Acc:HGNC:13358]	93	75	86	45	61	217	144	199	72	187	-3.38983	1.222	0.00293
ENSMLUG00000004835	ELMSAN1	ELM2 and Myb/SANT domain containing 1 [Source:HGNC Symbol;Acc:HGNC:19853]	1611	1361	429	1064	1009	326	355	388	1095	356	-3.38983	-1.375	0.00293
ENSMLUG00000004339	ZDHHC23	zinc finger DHHC-type containing 23 [Source:HGNC Symbol;Acc:HGNC:28654]	380	270	236	181	186	93	111	88	251	97	-3.38983	-1.209	0.00297
ENSMLUG00000007737	BDH2	3-hydroxybutyrate dehydrogenase, type 2 [Source:HGNC Symbol;Acc:HGNC:32389]	270	139	222	123	114	589	397	462	174	483	-3.38983	1.287	0.00345
ENSMLUG00000007381	C1orf116	chromosome 1 open reading frame 116 [Source:HGNC Symbol;Acc:HGNC:28667]	3976	5626	1761	4514	2877	970	1437	1474	3751	1294	-3.38983	-1.318	0.00394
ENSMLUG00000003182	IGSF3	immunoglobulin superfamily member 3 [Source:HGNC Symbol;Acc:HGNC:5950]	2709	2738	1735	1829	4241	908	977	1215	2650	1033	-3.38983	-1.204	0.00401
ENSMLUG00000007648	STK17B	serine/threonine kinase 17b [Source:HGNC Symbol;Acc:HGNC:11396]	4049	4670	1045	1826	2630	411	1017	735	2844	721	-3.38983	-1.549	0.00404
ENSMLUG00000004767	C6orf132	chromosome 6 open reading frame 132 [Source:HGNC Symbol;Acc:HGNC:21288]	4256	3162	1221	2942	3346	859	943	1286	2985	1029	-3.38983	-1.318	0.00404
ENSMLUG00000007533	DCBLD1	discoidin, CUB and LCCL domain containing 1 [Source:HGNC Symbol;Acc:HGNC:21479]	3146	3415	1704	2758	3578	1425	1133	1373	2920	1310	-3.38983	-1.057	0.00405
ENSMLUG00000010419	BACH1	BTB domain and CNC homolog 1 [Source:HGNC Symbol;Acc:HGNC:935]	802	624	374	506	710	260	189	297	603	249	-3.38983	-1.149	0.00408
ENSMLUG00000003584	EFNB2	ephrin B2 [Source:HGNC Symbol;Acc:HGNC:3227]	1678	1904	1539	950	2754	759	630	686	1765	692	-3.38983	-1.195	0.00469
ENSMLUG00000001748	UHRF1BP1	UHRF1 binding protein 1 [Source:HGNC Symbol;Acc:HGNC:21216]	1076	1653	660	1503	1479	334	456	628	1274	473	-3.38983	-1.248	0.0047
ENSMLUG00000006854	GLS2	glutaminase 2 [Source:HGNC Symbol;Acc:HGNC:29570]	155	276	179	236	222	238	498	2807	214	1181	-3.38983	1.731	0.0047
ENSMLUG00000016339			18	14	19	12	11	60	33	64	15	52	-3.38983	1.483	0.0047
ENSMLUG00000001060	PHF13	PHD finger protein 13 [Source:HGNC Symbol;Acc:HGNC:22983]	69	52	81	60	87	17	31	25	70	24	-3.38983	-1.306	0.00475
ENSMLUG00000015470	GJB5	gap junction protein beta 5 [Source:HGNC Symbol;Acc:HGNC:4287]	371	270	135	167	393	86	26	90	267	67	-3.38983	-1.542	0.00498
ENSMLUG00000016121	PCDH1	protocadherin 1 [Source:HGNC Symbol;Acc:HGNC:8655]	9160	10432	3573	8986	6285	2379	3185	3094	7687	2886	-3.38983	-1.234	0.00498
ENSMLUG00000026150		Uncharacterized protein [Source:UniProtKB/TrEMBL;Acc:G1Q9W2]	39	33	29	75	24	8	7	10	40	8	-3.38983	-1.646	0.00498
ENSMLUG00000003356	DZIP3	DAZ interacting zinc finger protein 3 [Source:HGNC Symbol;Acc:HGNC:30938]	52	51	71	54	39	107	156	123	53	129	-3.38983	1.133	0.00534
ENSMLUG00000014957	EPHA2	EPH receptor A2 [Source:HGNC Symbol;Acc:HGNC:3386]	6257	4546	2041	2888	2904	1409	1536	809	3727	1251	-3.38983	-1.328	0.00568
ENSMLUG00000004372		Uncharacterized protein [Source:UniProtKB/TrEMBL;Acc:G1P294]	361	323	180	296	285	99	88	164	289	117	-3.38983	-1.164	0.00572
ENSMLUG00000011686	FRY	FRY microtubule binding protein [Source:HGNC Symbol;Acc:HGNC:20367]	38	19	62	45	22	184	55	267	37	169	-3.38983	1.613	0.00585
ENSMLUG00000002761	IKBKE	inhibitor of kappa light polypeptide gene enhancer in B-cells, kinase epsilon [Source:HGNC Symbol;Acc:HGNC:14552]	178	201	210	272	246	127	104	75	221	102	-3.38983	-1.015	0.0062
ENSMLUG00000003862	SLC6A6	solute carrier family 6 member 6 [Source:HGNC Symbol;Acc:HGNC:11052]	6743	7866	3240	7018	6690	2412	2994	2842	6311	2749	-3.38983	-1.081	0.00625
ENSMLUG00000008744	ZBED4	zinc finger BED-type containing 4 [Source:HGNC Symbol;Acc:HGNC:20721]	1685	1572	1140	1142	1997	683	859	580	1507	707	-3.38983	-1	0.00625
ENSMLUG00000025436		Uncharacterized protein [Source:UniProtKB/TrEMBL;Acc:G1QDA7]	8	16	13	1	18	81	15	203	11	100	-3.38983	1.808	0.00625
ENSMLUG00000003713	EEF2K	eukaryotic elongation factor 2 kinase [Source:HGNC Symbol;Acc:HGNC:24615]	1470	2634	864	1435	1893	653	543	720	1659	639	-3.38983	-1.203	0.00639
ENSMLUG00000013767	GALK2	galactokinase 2 [Source:HGNC Symbol;Acc:HGNC:4119]	180	104	158	131	156	442	224	358	146	341	-3.38983	1.103	0.00639
ENSMLUG00000013370	PARD6B	par-6 family cell polarity regulator beta [Source:HGNC Symbol;Acc:HGNC:16245]	2359	2858	716	1106	1980	439	745	426	1804	537	-3.38983	-1.415	0.00641
ENSMLUG00000003533	DCLK3	doublecortin like kinase 3 [Source:HGNC Symbol;Acc:HGNC:19005]	13	15	13	15	18	29	41	138	15	69	-3.38983	1.618	0.00651
ENSMLUG00000002256		Uncharacterized protein [Source:UniProtKB/TrEMBL;Acc:G1NXF9]	1071	412	555	399	451	267	176	128	578	190	-3.38983	-1.335	0.00662
ENSMLUG00000017108			170	96	95	135	154	49	58	55	130	54	-3.38983	-1.129	0.00681
ENSMLUG00000026815		Uncharacterized protein [Source:UniProtKB/TrEMBL;Acc:G1QA10]	142	163	83	151	150	39	48	74	138	54	-3.38983	-1.195	0.00706
ENSMLUG00000001785	SNRK	SNF related kinase [Source:HGNC Symbol;Acc:HGNC:30598]	3370	3108	1014	1661	2485	563	820	990	2328	791	-3.38983	-1.307	0.00731
ENSMLUG00000005236	SPRED2	sprouty related EVH1 domain containing 2 [Source:HGNC Symbol;Acc:HGNC:17722]	1632	1913	823	1056	1690	637	595	606	1423	613	-3.38983	-1.089	0.00731
ENSMLUG00000007459	STYK1	serine/threonine/tyrosine kinase 1 [Source:HGNC Symbol;Acc:HGNC:18889]	435	1047	437	630	917	230	317	106	693	218	-3.38983	-1.368	0.00731
ENSMLUG00000008126		Triacylglycerol lipase [Source:UniProtKB/TrEMBL;Acc:G1PAT6]	1548	644	1819	917	275	3389	8888	2258	1041	4845	-3.38983	1.612	0.00731
ENSMLUG00000029690		Uncharacterized protein [Source:UniProtKB/TrEMBL;Acc:G1Q7S4]	35	46	70	54	29	107	137	135	47	126	-3.38983	1.225	0.00731
ENSMLUG00000003329		Uncharacterized protein [Source:UniProtKB/TrEMBL;Acc:L7N152]	334	336	526	537	356	196	94	210	418	167	-3.38983	-1.166	0.00732
ENSMLUG00000010438	IFNAR2	interferon alpha and beta receptor subunit 2 [Source:HGNC Symbol;Acc:HGNC:5433]	696	694	336	727	789	298	301	245	648	281	-3.38983	-1.08	0.00743
ENSMLUG00000010743	STON2	stonin 2 [Source:HGNC Symbol;Acc:HGNC:30652]	420	826	153	450	446	132	165	109	459	135	-3.38983	-1.408	0.00807
ENSMLUG00000014376	BCOR	BCL6 corepressor [Source:HGNC Symbol;Acc:HGNC:20893]	869	831	594	949	495	313	305	419	748	346	-3.38983	-1.015	0.00811
ENSMLUG00000000200	FOSL2	FOS like 2, AP-1 transcription factor subunit [Source:HGNC Symbol;Acc:HGNC:3798]	1449	1290	361	823	759	272	336	328	936	312	-3.38983	-1.319	0.00819
ENSMLUG00000008579	DHCR7	7-dehydrocholesterol reductase [Source:HGNC Symbol;Acc:HGNC:2860]	5915	5073	2167	4524	5453	2340	1683	1667	4626	1897	-3.38983	-1.134	0.0089
ENSMLUG00000009323	CDKAL1	CDK5 regulatory subunit associated protein 1 like 1 [Source:HGNC Symbol;Acc:HGNC:21050]	77	58	90	32	39	211	116	210	59	179	-3.38983	1.325	0.0089
ENSMLUG00000004207	EPDR1	ependymin related 1 [Source:HGNC Symbol;Acc:HGNC:17572]	29	17	32	18	16	77	34	188	22	100	-3.38983	1.564	0.00903
ENSMLUG00000019317	U6	U6 spliceosomal RNA [Source:RFAM;Acc:RF00026]	8	14	12	18	11	25	55	65	13	48	-3.38983	1.487	0.00903
ENSMLUG00000014960	CRKL	CRK like proto-oncogene, adaptor protein [Source:HGNC Symbol;Acc:HGNC:2363]	2244	1901	936	1106	2035	548	759	706	1644	671	-3.38983	-1.137	0.00928
ENSMLUG00000012651	AMOTL2	angiomotin like 2 [Source:HGNC Symbol;Acc:HGNC:17812]	2526	1058	600	905	1007	445	381	358	1219	395	-3.38983	-1.333	0.00945
ENSMLUG00000023065	AEN	apoptosis enhancing nuclease [Source:HGNC Symbol;Acc:HGNC:25722]	230	192	116	152	148	66	77	80	168	74	-3.38983	-1.057	0.00945
ENSMLUG00000013935	ATG10	autophagy related 10 [Source:HGNC Symbol;Acc:HGNC:20315]	44	69	60	65	71	100	166	158	62	141	-3.38983	1.068	0.00951
ENSMLUG00000007454	REL	REL proto-oncogene, NF-kB subunit [Source:HGNC Symbol;Acc:HGNC:9954]	193	117	53	110	70	12	19	46	109	26	-3.38983	-1.523	0.00955
ENSMLUG00000009421	JAG1	jagged 1 [Source:HGNC Symbol;Acc:HGNC:6188]	1338	520	589	659	825	326	347	290	786	321	-3.38983	-1.134	0.00955
ENSMLUG00000002350	MNAT1	MNAT1, CDK activating kinase assembly factor [Source:HGNC Symbol;Acc:HGNC:7181]	76	44	173	68	56	295	214	296	83	268	-3.38983	1.365	0.00961
ENSMLUG00000029171	EPHX3	epoxide hydrolase 3 [Source:HGNC Symbol;Acc:HGNC:23760]	174	154	64	215	156	26	73	32	153	44	-3.38983	-1.413	0.00961
ENSMLUG00000007139	KCTD20	potassium channel tetramerization domain containing 20 [Source:HGNC Symbol;Acc:HGNC:21052]	664	508	260	275	393	160	169	170	420	166	-3.38983	-1.162	0.00981
ENSMLUG00000028466	ESD	esterase D [Source:HGNC Symbol;Acc:HGNC:3465]	667	1097	787	722	693	1301	2381	1416	793	1699	-3.38983	1	0.00989
ENSMLUG00000000855	C6orf222	chromosome 6 open reading frame 222 [Source:HGNC Symbol;Acc:HGNC:33769]	2239	1019	356	819	716	186	408	197	1030	264	-3.38983	-1.471	0.011
ENSMLUG00000012536			692	657	142	403	595	170	130	161	498	154	-3.38983	-1.359	0.011
ENSMLUG00000016356	TNFRSF11A	TNF receptor superfamily member 11a [Source:HGNC Symbol;Acc:HGNC:11908]	1049	987	179	578	879	192	160	270	734	207	-3.38983	-1.416	0.0111
ENSMLUG00000008953			73	86	63	114	72	35	38	25	82	33	-3.38983	-1.148	0.0112
ENSMLUG00000008087	MAML1	mastermind like transcriptional coactivator 1 [Source:HGNC Symbol;Acc:HGNC:13632]	1389	1117	537	723	926	336	404	455	938	398	-3.38983	-1.093	0.0112
ENSMLUG00000010449	NFIL3	nuclear factor, interleukin 3 regulated [Source:HGNC Symbol;Acc:HGNC:7787]	1121	619	150	412	238	97	125	138	508	120	-3.38983	-1.509	0.0112
ENSMLUG00000022228	C19orf66	chromosome 19 open reading frame 66 [Source:HGNC Symbol;Acc:HGNC:25649]	44	83	118	113	67	212	253	188	85	218	-3.38983	1.173	0.0112
ENSMLUG00000012906	C2orf54	chromosome 2 open reading frame 54 [Source:HGNC Symbol;Acc:HGNC:26216]	2369	2567	838	1917	638	537	323	620	1666	493	-3.38983	-1.383	0.0114
ENSMLUG00000009923	PIK3IP1	phosphoinositide-3-kinase interacting protein 1 [Source:HGNC Symbol;Acc:HGNC:24942]	53	58	66	69	116	195	108	361	72	221	-3.38983	1.315	0.0122
ENSMLUG00000015609	RHBDF1	rhomboid 5 homolog 1 [Source:HGNC Symbol;Acc:HGNC:20561]	457	345	250	448	448	105	217	181	390	168	-3.38983	-1.076	0.0124
ENSMLUG00000008659	TAT	tyrosine aminotransferase [Source:HGNC Symbol;Acc:HGNC:11573]	37	112	42	27	36	118	282	158	51	186	-3.38983	1.44	0.0125
ENSMLUG00000002252	DCP1B	decapping mRNA 1B [Source:HGNC Symbol;Acc:HGNC:24451]	47	39	87	47	54	115	133	149	55	132	-3.38983	1.112	0.0127
ENSMLUG00000022525		Uncharacterized protein [Source:UniProtKB/TrEMBL;Acc:L7N1L7]	32	26	9	17	56	77	15	629	28	240	-3.38983	1.683	0.0129
ENSMLUG00000003395	RUNX3	runt related transcription factor 3 [Source:HGNC Symbol;Acc:HGNC:10473]	58	59	46	67	84	29	24	20	63	24	-3.38983	-1.162	0.013
ENSMLUG00000004091	AOC2	amine oxidase, copper containing 2 [Source:HGNC Symbol;Acc:HGNC:549]	64	46	44	70	53	24	17	22	55	21	-3.38983	-1.182	0.0132
ENSMLUG00000005756		Uncharacterized protein [Source:UniProtKB/TrEMBL;Acc:G1P5H0]	108	114	72	394	176	34	54	43	173	44	-3.38983	-1.458	0.0132
ENSMLUG00000006653	GRB14	growth factor receptor bound protein 14 [Source:HGNC Symbol;Acc:HGNC:4565]	77	72	161	43	51	197	155	591	81	314	-3.38983	1.466	0.0132
ENSMLUG00000012847	SLC16A5	solute carrier family 16 member 5 [Source:HGNC Symbol;Acc:HGNC:10926]	805	633	283	745	691	249	317	194	631	253	-3.38983	-1.137	0.0132
ENSMLUG00000014574	AHDC1	AT-hook DNA binding motif containing 1 [Source:HGNC Symbol;Acc:HGNC:25230]	831	737	302	490	538	252	257	225	580	245	-3.38983	-1.093	0.0132
ENSMLUG00000007402	LAMC2	laminin subunit gamma 2 [Source:HGNC Symbol;Acc:HGNC:6493]	2469	4178	719	2231	1466	401	742	802	2213	648	-3.38983	-1.376	0.0138
ENSMLUG00000009633	N4BP3	NEDD4 binding protein 3 [Source:HGNC Symbol;Acc:HGNC:29852]	76	42	36	47	41	11	18	17	48	15	-3.38983	-1.309	0.0138
ENSMLUG00000009669	HIC2	hypermethylated in cancer 2 [Source:HGNC Symbol;Acc:HGNC:18595]	432	308	79	215	278	60	103	71	262	78	-3.38983	-1.365	0.0138
ENSMLUG00000010485	NR1D1	nuclear receptor subfamily 1 group D member 1 [Source:HGNC Symbol;Acc:HGNC:7962]	11218	4410	2790	4676	4375	1935	2088	1836	5494	1953	-3.38983	-1.24	0.0138
ENSMLUG00000017684	SIPA1L2	signal induced proliferation associated 1 like 2 [Source:HGNC Symbol;Acc:HGNC:23800]	1917	1402	817	1544	1593	509	664	822	1455	665	-3.38983	-1.013	0.0138
ENSMLUG00000009109	HNF1A	HNF1 homeobox A [Source:HGNC Symbol;Acc:HGNC:11621]	3709	3426	997	2242	2975	682	1161	1064	2670	969	-3.38983	-1.221	0.0146
ENSMLUG00000015048	ATF3	activating transcription factor 3 [Source:HGNC Symbol;Acc:HGNC:785]	1268	1092	149	301	222	38	148	123	606	103	-3.38983	-1.584	0.0146
ENSMLUG00000008200	ABHD6	abhydrolase domain containing 6 [Source:HGNC Symbol;Acc:HGNC:21398]	6777	3090	4102	1836	4357	1246	1681	1735	4032	1554	-3.38983	-1.17	0.0153
ENSMLUG00000017654	TRIM36	tripartite motif containing 36 [Source:HGNC Symbol;Acc:HGNC:16280]	1285	1361	403	798	725	282	459	219	914	320	-3.38983	-1.246	0.0153
ENSMLUG00000003216			13	17	51	8	16	83	62	128	21	91	-3.38983	1.495	0.0154
ENSMLUG00000004955	SHMT2	serine hydroxymethyltransferase 2 [Source:HGNC Symbol;Acc:HGNC:10852]	375	376	481	491	356	620	699	1948	416	1089	-3.38983	1.18	0.0154
ENSMLUG00000016805	ARG1	arginase 1 [Source:HGNC Symbol;Acc:HGNC:663]	11	30	49	7	18	26	379	70	23	158	-3.38983	1.627	0.0154
ENSMLUG00000012876		Uncharacterized protein [Source:UniProtKB/TrEMBL;Acc:G1PLH7]	541	700	293	232	412	114	222	136	436	157	-3.38983	-1.219	0.0154
ENSMLUG00000004780	MORN5	MORN repeat containing 5 [Source:HGNC Symbol;Acc:HGNC:17841]	21	14	15	4	1	72	58	51	11	60	-3.38983	1.581	0.0157
ENSMLUG00000005656	DENND2C	DENN domain containing 2C [Source:HGNC Symbol;Acc:HGNC:24748]	412	301	158	289	167	59	146	48	265	84	-3.38983	-1.311	0.0157
ENSMLUG00000002136	AHI1	Abelson helper integration site 1 [Source:HGNC Symbol;Acc:HGNC:21575]	82	112	128	166	72	232	208	400	112	280	-3.38983	1.135	0.0158
ENSMLUG00000002217	CLDN4	claudin 4 [Source:HGNC Symbol;Acc:HGNC:2046]	36124	40863	8848	28570	13641	5671	10545	7505	25609	7907	-3.38983	-1.332	0.0158
ENSMLUG00000006501	MCM8	minichromosome maintenance 8 homologous recombination repair factor [Source:HGNC Symbol;Acc:HGNC:16147]	118	151	262	199	135	573	230	558	173	454	-3.38983	1.179	0.0159
ENSMLUG00000017561	ELMO1	engulfment and cell motility 1 [Source:HGNC Symbol;Acc:HGNC:16286]	61	86	135	106	131	237	192	271	104	233	-3.38983	1.033	0.0159
ENSMLUG00000003979	BCHE	butyrylcholinesterase [Source:HGNC Symbol;Acc:HGNC:983]	153	130	186	89	84	318	237	328	128	294	-3.38983	1.054	0.016
ENSMLUG00000001833	ARL5B	ADP ribosylation factor like GTPase 5B [Source:HGNC Symbol;Acc:HGNC:23052]	277	219	73	146	270	42	59	88	197	63	-3.38983	-1.31	0.0162
ENSMLUG00000009567	CNKSR3	CNKSR family member 3 [Source:HGNC Symbol;Acc:HGNC:23034]	1893	1376	579	1463	848	424	321	626	1232	457	-3.38983	-1.198	0.0162
ENSMLUG00000022209	TMEM189	transmembrane protein 189 [Source:HGNC Symbol;Acc:HGNC:16735]	704	775	355	833	892	179	420	238	712	279	-3.38983	-1.151	0.0162
ENSMLUG00000008753	KLHL25	kelch like family member 25 [Source:HGNC Symbol;Acc:HGNC:25732]	531	678	237	335	537	162	244	97	464	168	-3.38983	-1.215	0.0164
ENSMLUG00000005786		Uncharacterized protein [Source:UniProtKB/TrEMBL;Acc:G1Q8J2]	57	65	55	36	18	18	3	3	46	8	-3.38983	-1.548	0.0166
ENSMLUG00000022735		Uncharacterized protein [Source:UniProtKB/TrEMBL;Acc:G1QE67]	20	24	38	38	15	82	62	84	27	76	-3.38983	1.237	0.0166
ENSMLUG00000025700		Uncharacterized protein [Source:UniProtKB/TrEMBL;Acc:G1QCV1]	119	59	122	16	131	25	3	14	89	14	-3.38983	-1.573	0.0166
ENSMLUG00000015059	LAMA3	laminin subunit alpha 3 [Source:HGNC Symbol;Acc:HGNC:6483]	1422	4193	1736	3048	2034	683	1053	1174	2487	970	-3.38983	-1.154	0.0167
ENSMLUG00000013134			1175	1091	525	697	1031	287	488	428	904	401	-3.38983	-1.036	0.0171
ENSMLUG00000004178		Lysozyme [Source:UniProtKB/TrEMBL;Acc:G1P1T7]	656	161	162	346	118	3428	874	287	289	1530	-3.38983	1.55	0.0182
ENSMLUG00000004652	JUP	junction plakoglobin [Source:HGNC Symbol;Acc:HGNC:6207]	19156	15146	6612	13116	15088	5402	7730	4854	13824	5995	-3.38983	-1.056	0.0182
ENSMLUG00000009206	FAM83D	family with sequence similarity 83 member D [Source:HGNC Symbol;Acc:HGNC:16122]	835	604	831	563	441	1492	918	1884	655	1431	-3.38983	1.006	0.0182
ENSMLUG00000000442	RSRC1	arginine and serine rich coiled-coil 1 [Source:HGNC Symbol;Acc:HGNC:24152]	26	19	67	41	19	167	70	119	34	119	-3.38983	1.36	0.0186
ENSMLUG00000000894			573	642	253	446	533	165	211	270	489	215	-3.38983	-1.043	0.0186
ENSMLUG00000007472	RAB11FIP1	RAB11 family interacting protein 1 [Source:HGNC Symbol;Acc:HGNC:30265]	3338	2789	1093	1746	3401	775	1151	1013	2473	980	-3.38983	-1.136	0.0186
ENSMLUG00000008378	RCBTB2	RCC1 and BTB domain containing protein 2 [Source:HGNC Symbol;Acc:HGNC:1914]	39	37	66	38	44	116	86	103	45	102	-3.38983	1.037	0.0186
ENSMLUG00000024740	B3GALT2	beta-1,3-galactosyltransferase 2 [Source:HGNC Symbol;Acc:HGNC:917]	9839	19787	4549	9400	11412	3113	3467	5389	10997	3990	-3.38983	-1.208	0.0186
ENSMLUG00000023002	ZBTB8A	zinc finger and BTB domain containing 8A [Source:HGNC Symbol;Acc:HGNC:24172]	247	122	87	154	166	56	74	55	155	62	-3.38983	-1.128	0.0194
ENSMLUG00000000605	RABGEF1	RAB guanine nucleotide exchange factor 1 [Source:HGNC Symbol;Acc:HGNC:17676]	1890	2483	1049	1065	1288	485	786	729	1555	667	-3.38983	-1.063	0.0196
ENSMLUG00000003605	TRAF6	TNF receptor associated factor 6 [Source:HGNC Symbol;Acc:HGNC:12036]	1011	1121	419	616	839	286	289	446	801	340	-3.38983	-1.073	0.0198
ENSMLUG00000019304	7SK	7SK RNA [Source:RFAM;Acc:RF00100]	51	43	38	54	52	14	26	12	48	17	-3.38983	-1.194	0.0199
ENSMLUG00000011725	NOXO1	NADPH oxidase organizer 1 [Source:HGNC Symbol;Acc:HGNC:19404]	223	163	287	215	377	99	145	58	253	101	-3.38983	-1.125	0.0199
ENSMLUG00000010207		Uncharacterized protein [Source:UniProtKB/TrEMBL;Acc:G1PFE8]	1800	1705	395	2319	362	162	523	167	1316	284	-3.38983	-1.472	0.0204
ENSMLUG00000009128	DMGDH	dimethylglycine dehydrogenase [Source:HGNC Symbol;Acc:HGNC:24475]	10	6	7	7	9	19	13	103	8	45	-3.38983	1.538	0.0205
ENSMLUG00000014274	C14orf93	chromosome 14 open reading frame 93 [Source:HGNC Symbol;Acc:HGNC:20162]	28	27	53	42	31	82	74	106	36	87	-3.38983	1.087	0.0205
ENSMLUG00000006173	ADM	adrenomedullin [Source:HGNC Symbol;Acc:HGNC:259]	1260	648	407	752	618	286	358	303	737	316	-3.38983	-1.062	0.0209
ENSMLUG00000005729	PCCA	propionyl-CoA carboxylase alpha subunit [Source:HGNC Symbol;Acc:HGNC:8653]	272	275	293	174	199	513	326	778	243	539	-3.38983	1.015	0.021
ENSMLUG00000012312	ZNF438	zinc finger protein 438 [Source:HGNC Symbol;Acc:HGNC:21029]	35	35	100	22	38	175	126	133	46	145	-3.38983	1.299	0.021
ENSMLUG00000022912		Uncharacterized protein [Source:UniProtKB/TrEMBL;Acc:G1Q862]	39	99	8	58	54	3	14	6	52	8	-3.38983	-1.542	0.021
ENSMLUG00000009683		Uncharacterized protein [Source:UniProtKB/TrEMBL;Acc:G1PE89]	824	486	165	421	176	51	148	133	414	111	-3.38983	-1.384	0.0211
ENSMLUG00000013915	CSRNP2	cysteine and serine rich nuclear protein 2 [Source:HGNC Symbol;Acc:HGNC:16006]	369	104	84	84	116	58	35	25	151	39	-3.38983	-1.394	0.0217
ENSMLUG00000013865	PAPD5	poly(A) RNA polymerase D5, non-canonical [Source:HGNC Symbol;Acc:HGNC:30758]	582	707	319	482	897	246	313	232	597	264	-3.38983	-1.032	0.0218
ENSMLUG00000010886			114	75	130	62	99	239	141	297	96	226	-3.38983	1.067	0.0219
ENSMLUG00000009004	SYNPO	synaptopodin [Source:HGNC Symbol;Acc:HGNC:30672]	607	567	246	288	596	143	190	232	461	188	-3.38983	-1.101	0.022
ENSMLUG00000001387	CA6	carbonic anhydrase 6 [Source:HGNC Symbol;Acc:HGNC:1380]	724	596	637	1422	485	1573	1915	1902	773	1797	-3.38983	1.057	0.0227
ENSMLUG00000002972	HAO2	hydroxyacid oxidase 2 [Source:HGNC Symbol;Acc:HGNC:4810]	3	10	5	20	7	32	51	35	9	39	-3.38983	1.458	0.0228
ENSMLUG00000008272	RNF24	ring finger protein 24 [Source:HGNC Symbol;Acc:HGNC:13779]	36	45	39	33	29	4	15	14	36	11	-3.38983	-1.302	0.0228
ENSMLUG00000012890	DEPDC1	DEP domain containing 1 [Source:HGNC Symbol;Acc:HGNC:22949]	77	140	101	101	49	36	42	30	94	36	-3.38983	-1.14	0.0234
ENSMLUG00000015730	GJB2	gap junction protein beta 2 [Source:HGNC Symbol;Acc:HGNC:4284]	363	678	135	357	383	59	163	145	383	122	-3.38983	-1.277	0.0239
ENSMLUG00000024434	TGIF2	TGFB induced factor homeobox 2 [Source:HGNC Symbol;Acc:HGNC:15764]	68	35	32	40	26	12	16	6	40	11	-3.38983	-1.326	0.0239
ENSMLUG00000025798	7SK	7SK RNA [Source:RFAM;Acc:RF00100]	49	40	32	52	49	14	23	12	44	16	-3.38983	-1.172	0.0239
ENSMLUG00000025813		Uncharacterized protein [Source:UniProtKB/TrEMBL;Acc:G1PY98]	244	278	539	315	141	65	169	59	303	98	-3.38983	-1.269	0.0239
ENSMLUG00000002374	CLIC2	chloride intracellular channel 2 [Source:HGNC Symbol;Acc:HGNC:2063]	57	109	181	117	65	206	235	433	106	291	-3.38983	1.194	0.0241
ENSMLUG00000009561	CCDC146	coiled-coil domain containing 146 [Source:HGNC Symbol;Acc:HGNC:29296]	15	17	36	20	15	81	56	43	21	60	-3.38983	1.242	0.0242
ENSMLUG00000007349	SDC1	syndecan 1 [Source:HGNC Symbol;Acc:HGNC:10658]	2908	1999	1119	1916	2930	979	1204	725	2174	969	-3.38983	-1.018	0.0243
ENSMLUG00000010433	RIN3	Ras and Rab interactor 3 [Source:HGNC Symbol;Acc:HGNC:18751]	753	935	390	583	1121	384	335	283	756	334	-3.38983	-1.027	0.0245
ENSMLUG00000013854	SERTAD2	SERTA domain containing 2 [Source:HGNC Symbol;Acc:HGNC:30784]	275	100	49	89	232	41	34	51	149	42	-3.38983	-1.342	0.0251
ENSMLUG00000008789	OVOL1	ovo like transcriptional repressor 1 [Source:HGNC Symbol;Acc:HGNC:8525]	1790	1125	386	634	781	370	391	149	943	303	-3.38983	-1.266	0.0252
ENSMLUG00000009003	FOSB	FosB proto-oncogene, AP-1 transcription factor subunit [Source:HGNC Symbol;Acc:HGNC:3797]	85	109	15	87	12	9	11	12	62	11	-3.38983	-1.488	0.0256
ENSMLUG00000012351	TRDMT1	tRNA aspartic acid methyltransferase 1 [Source:HGNC Symbol;Acc:HGNC:2977]	59	24	96	34	52	189	117	143	53	150	-3.38983	1.211	0.0258
ENSMLUG00000017361	MAP3K9	mitogen-activated protein kinase kinase kinase 9 [Source:HGNC Symbol;Acc:HGNC:6861]	183	46	66	102	218	28	48	30	123	35	-3.38983	-1.323	0.0259
ENSMLUG00000011071	PMEPA1	prostate transmembrane protein, androgen induced 1 [Source:HGNC Symbol;Acc:HGNC:14107]	147	126	57	188	94	24	64	35	122	41	-3.38983	-1.235	0.0259
ENSMLUG00000015311	SLC25A27	solute carrier family 25 member 27 [Source:HGNC Symbol;Acc:HGNC:21065]	7	4	17	7	4	30	23	52	8	35	-3.38983	1.428	0.0262
ENSMLUG00000013773	DUSP5	dual specificity phosphatase 5 [Source:HGNC Symbol;Acc:HGNC:3071]	3842	3057	698	1685	1330	286	600	962	2122	616	-3.38983	-1.32	0.0262
ENSMLUG00000027737		Uncharacterized protein [Source:UniProtKB/TrEMBL;Acc:G1QAS3]	56	168	218	215	89	419	414	374	149	402	-3.38983	1.174	0.0262
ENSMLUG00000005053	SPNS2	sphingolipid transporter 2 [Source:HGNC Symbol;Acc:HGNC:26992]	503	595	169	412	556	150	187	209	447	182	-3.38983	-1.095	0.0269
ENSMLUG00000008001	LGALSL	galectin like [Source:HGNC Symbol;Acc:HGNC:25012]	254	333	56	173	149	57	73	54	193	61	-3.38983	-1.267	0.0271
ENSMLUG00000001196	FBF1	Fas binding factor 1 [Source:HGNC Symbol;Acc:HGNC:24674]	20	18	42	35	21	59	52	146	27	86	-3.38983	1.268	0.0272
ENSMLUG00000003638	PTBP1	polypyrimidine tract binding protein 1 [Source:HGNC Symbol;Acc:HGNC:9583]	720	375	223	357	506	91	234	170	436	165	-3.38983	-1.152	0.0274
ENSMLUG00000006161	CHL1	cell adhesion molecule L1 like [Source:HGNC Symbol;Acc:HGNC:1939]	35	30	46	64	40	199	67	88	43	118	-3.38983	1.19	0.0274
ENSMLUG00000013820	TRIB1	tribbles pseudokinase 1 [Source:HGNC Symbol;Acc:HGNC:16891]	2257	2154	340	981	419	273	352	354	1230	326	-3.38983	-1.357	0.0274
ENSMLUG00000025214		Uncharacterized protein [Source:UniProtKB/TrEMBL;Acc:G1Q3H9]	74	114	233	111	79	243	270	470	122	328	-3.38983	1.164	0.0274
ENSMLUG00000030229	7SK	7SK RNA [Source:RFAM;Acc:RF00100]	51	40	37	51	50	14	26	12	46	17	-3.38983	-1.142	0.0274
ENSMLUG00000023471			18	15	42	18	16	59	39	126	22	75	-3.38983	1.32	0.0275
ENSMLUG00000016041			1216	1265	471	780	1385	411	567	301	1023	426	-3.38983	-1.072	0.0276
ENSMLUG00000026901		Uncharacterized protein [Source:UniProtKB/TrEMBL;Acc:G1Q0G8]	11	3	13	5	21	10	133	52	11	65	-3.38983	1.495	0.0276
ENSMLUG00000008215		Uncharacterized protein [Source:UniProtKB/TrEMBL;Acc:G1PB01]	94	53	109	110	464	18	18	62	166	33	-3.38983	-1.444	0.0279
ENSMLUG00000019898	7SK	7SK RNA [Source:RFAM;Acc:RF00100]	50	40	37	51	50	14	26	12	46	17	-3.38983	-1.137	0.028
ENSMLUG00000029359	7SK	7SK RNA [Source:RFAM;Acc:RF00100]	50	40	37	51	50	14	26	12	46	17	-3.38983	-1.137	0.028
ENSMLUG00000013051	PRDM10	PR/SET domain 10 [Source:HGNC Symbol;Acc:HGNC:13995]	197	210	133	181	407	87	78	113	226	93	-3.38983	-1.084	0.028
ENSMLUG00000025132		Uncharacterized protein [Source:UniProtKB/TrEMBL;Acc:G1Q5G3]	17	17	41	19	27	76	67	52	24	65	-3.38983	1.163	0.0281
ENSMLUG00000026971	NEURL1B	neuralized E3 ubiquitin protein ligase 1B [Source:HGNC Symbol;Acc:HGNC:35422]	59	33	55	66	53	26	17	22	53	22	-3.38983	-1.09	0.0281
ENSMLUG00000009453	FZD4	frizzled class receptor 4 [Source:HGNC Symbol;Acc:HGNC:4042]	639	621	441	390	1107	297	264	296	640	286	-3.38983	-1.01	0.0287
ENSMLUG00000016644	GPR65	G protein-coupled receptor 65 [Source:HGNC Symbol;Acc:HGNC:4517]	32	54	101	72	45	20	25	4	61	16	-3.38983	-1.331	0.0288
ENSMLUG00000013896		Uncharacterized protein [Source:UniProtKB/TrEMBL;Acc:G1PNU8]	714	375	268	311	318	199	188	117	397	168	-3.38983	-1.054	0.0288
ENSMLUG00000024675			24	30	24	38	49	13	10	9	33	11	-3.38983	-1.25	0.0288
ENSMLUG00000003107	HBEGF	heparin binding EGF like growth factor [Source:HGNC Symbol;Acc:HGNC:3059]	1502	734	190	864	207	215	200	112	699	176	-3.38983	-1.367	0.0294
ENSMLUG00000013086	WNT9A	Wnt family member 9A [Source:HGNC Symbol;Acc:HGNC:12778]	299	226	60	155	124	44	66	64	173	58	-3.38983	-1.226	0.0297
ENSMLUG00000014714	NR6A1	nuclear receptor subfamily 6 group A member 1 [Source:HGNC Symbol;Acc:HGNC:7985]	259	297	88	128	662	45	112	67	287	75	-3.38983	-1.353	0.03
ENSMLUG00000015301	CYP39A1	cytochrome P450 family 39 subfamily A member 1 [Source:HGNC Symbol;Acc:HGNC:17449]	13	19	53	17	17	49	66	141	24	85	-3.38983	1.33	0.0307
ENSMLUG00000010740	TRIM25	tripartite motif containing 25 [Source:HGNC Symbol;Acc:HGNC:12932]	701	637	361	464	1096	294	241	326	652	287	-3.38983	-1.02	0.0308
ENSMLUG00000006196			6692	3708	1940	2254	5022	1078	1866	1660	3923	1535	-3.38983	-1.117	0.0309
ENSMLUG00000013210	NEDD9	neural precursor cell expressed, developmentally down-regulated 9 [Source:HGNC Symbol;Acc:HGNC:7733]	3119	2007	1093	1484	2969	765	1000	1049	2134	938	-3.38983	-1.021	0.0309
ENSMLUG00000006235	ART4	ADP-ribosyltransferase 4 (Dombrock blood group) [Source:HGNC Symbol;Acc:HGNC:726]	30	109	153	74	38	170	241	365	81	259	-3.38983	1.273	0.0314
ENSMLUG00000004994	BBS2	Bardet-Biedl syndrome 2 [Source:HGNC Symbol;Acc:HGNC:967]	193	267	283	256	261	709	250	730	252	563	-3.38983	1.006	0.0316
ENSMLUG00000015606	NPHP1	nephrocystin 1 [Source:HGNC Symbol;Acc:HGNC:7905]	11	9	19	9	7	37	24	48	11	36	-3.38983	1.282	0.0317
ENSMLUG00000001616	PKP2	plakophilin 2 [Source:HGNC Symbol;Acc:HGNC:9024]	3529	4334	1654	3392	3361	578	1981	1319	3254	1293	-3.38983	-1.104	0.032
ENSMLUG00000005310	TEAD4	TEA domain transcription factor 4 [Source:HGNC Symbol;Acc:HGNC:11717]	144	164	100	274	118	59	54	87	160	67	-3.38983	-1.066	0.0335
ENSMLUG00000009677			37	37	33	38	16	80	54	109	32	81	-3.38983	1.104	0.0336
ENSMLUG00000017636	C11orf49	chromosome 11 open reading frame 49 [Source:HGNC Symbol;Acc:HGNC:28720]	34	53	98	86	46	244	148	107	63	166	-3.38983	1.139	0.0336
ENSMLUG00000003028	MAFB	MAF bZIP transcription factor B [Source:HGNC Symbol;Acc:HGNC:6408]	3632	2768	607	1690	2598	841	992	444	2259	759	-3.38983	-1.216	0.0336
ENSMLUG00000001924	SYTL3	synaptotagmin like 3 [Source:HGNC Symbol;Acc:HGNC:15587]	5	10	13	8	14	31	14	78	10	41	-3.38983	1.371	0.0346
ENSMLUG00000010555			2633	3570	940	2210	3336	799	1431	816	2538	1015	-3.38983	-1.094	0.0346
ENSMLUG00000028632	BOK	BOK, BCL2 family apoptosis regulator [Source:HGNC Symbol;Acc:HGNC:1087]	314	472	134	442	455	206	100	107	363	138	-3.38983	-1.132	0.0346
ENSMLUG00000017756		Uncharacterized protein [Source:UniProtKB/TrEMBL;Acc:G1PXM1]	1844	1718	399	1262	1480	335	759	306	1341	467	-3.38983	-1.191	0.0346
ENSMLUG00000022408	ZBTB34	zinc finger and BTB domain containing 34 [Source:HGNC Symbol;Acc:HGNC:31446]	241	243	102	133	231	53	80	106	190	80	-3.38983	-1.059	0.0349
ENSMLUG00000004153	ADGRL4	adhesion G protein-coupled receptor L4 [Source:HGNC Symbol;Acc:HGNC:20822]	25	70	99	85	49	145	149	217	66	170	-3.38983	1.126	0.035
ENSMLUG00000013960	TSHZ2	teashirt zinc finger homeobox 2 [Source:HGNC Symbol;Acc:HGNC:13010]	52	14	59	52	30	159	52	196	41	136	-3.38983	1.273	0.035
ENSMLUG00000012634	IFT22	intraflagellar transport 22 [Source:HGNC Symbol;Acc:HGNC:21895]	19	11	35	18	25	77	50	51	22	59	-3.38983	1.163	0.0353
ENSMLUG00000023248	MIDN	midnolin [Source:HGNC Symbol;Acc:HGNC:16298]	693	509	249	534	421	197	296	148	481	214	-3.38983	-1.002	0.0367
ENSMLUG00000000685	CCDC152	coiled-coil domain containing 152 [Source:HGNC Symbol;Acc:HGNC:34438]	26	25	55	32	18	66	74	104	31	81	-3.38983	1.117	0.0378
ENSMLUG00000003152	PELI1	pellino E3 ubiquitin protein ligase 1 [Source:HGNC Symbol;Acc:HGNC:8827]	1352	1630	527	825	931	325	508	548	1053	460	-3.38983	-1.017	0.0381
ENSMLUG00000007927	MRAS	muscle RAS oncogene homolog [Source:HGNC Symbol;Acc:HGNC:7227]	103	225	106	169	83	57	56	62	137	58	-3.38983	-1.04	0.0381
ENSMLUG00000028757		Uncharacterized protein [Source:UniProtKB/TrEMBL;Acc:G1Q0Z9]	133	85	174	133	110	211	175	583	127	323	-3.38983	1.104	0.039
ENSMLUG00000001405	BNIP3	BCL2 interacting protein 3 [Source:HGNC Symbol;Acc:HGNC:1084]	1070	620	869	553	605	1172	975	3623	743	1923	-3.38983	1.118	0.0393
ENSMLUG00000013202	IFT80	intraflagellar transport 80 [Source:HGNC Symbol;Acc:HGNC:29262]	16	36	41	39	21	93	88	52	31	78	-3.38983	1.109	0.0393
ENSMLUG00000028831		Uncharacterized protein [Source:UniProtKB/TrEMBL;Acc:G1QFY8]	726	792	200	350	365	131	261	138	487	177	-3.38983	-1.155	0.0393
ENSMLUG00000006666	HS3ST1	heparan sulfate-glucosamine 3-sulfotransferase 1 [Source:HGNC Symbol;Acc:HGNC:5194]	2272	1112	448	973	675	444	410	367	1096	407	-3.38983	-1.14	0.0396
ENSMLUG00000016130	CAMKMT	calmodulin-lysine N-methyltransferase [Source:HGNC Symbol;Acc:HGNC:26276]	29	12	29	16	21	92	37	55	21	61	-3.38983	1.184	0.0396
ENSMLUG00000029920		Uncharacterized protein [Source:UniProtKB/TrEMBL;Acc:G1QBN6]	11	8	17	26	3	35	59	54	13	49	-3.38983	1.326	0.0398
ENSMLUG00000001419	WDR35	WD repeat domain 35 [Source:HGNC Symbol;Acc:HGNC:29250]	34	19	57	29	11	93	49	167	30	103	-3.38983	1.278	0.0405
ENSMLUG00000003090	LRRC4	leucine rich repeat containing 4 [Source:HGNC Symbol;Acc:HGNC:15586]	196	363	141	226	138	80	73	122	213	92	-3.38983	-1.03	0.0405
ENSMLUG00000013567	SLC25A25	solute carrier family 25 member 25 [Source:HGNC Symbol;Acc:HGNC:20663]	4618	3602	872	1602	1730	915	963	800	2485	893	-3.38983	-1.159	0.0406
ENSMLUG00000022963		Cytochrome P450 [Source:UniProtKB/TrEMBL;Acc:G1PYS7]	54	66	210	53	28	230	224	378	82	277	-3.38983	1.274	0.0406
ENSMLUG00000028312		Uncharacterized protein [Source:UniProtKB/TrEMBL;Acc:G1Q2V3]	22938	27635	6111	25400	25289	6276	11672	6861	21475	8270	-3.38983	-1.113	0.0406
ENSMLUG00000010679	CDKN1A	cyclin dependent kinase inhibitor 1A [Source:HGNC Symbol;Acc:HGNC:1784]	4098	3591	670	2013	2186	834	1195	559	2512	863	-3.38983	-1.187	0.0406
ENSMLUG00000005672			989	806	472	487	1068	263	246	500	764	336	-3.38983	-1.009	0.0406
ENSMLUG00000013655	CCSER1	coiled-coil serine rich protein 1 [Source:HGNC Symbol;Acc:HGNC:29349]	80	40	45	29	61	87	111	180	51	126	-3.38983	1.077	0.0408
ENSMLUG00000011542	EFCAB7	EF-hand calcium binding domain 7 [Source:HGNC Symbol;Acc:HGNC:29379]	6	12	19	19	11	70	23	41	13	45	-3.38983	1.268	0.0408
ENSMLUG00000012265	CKM	creatine kinase, M-type [Source:HGNC Symbol;Acc:HGNC:1994]	353	173	379	492	172	150	148	80	314	126	-3.38983	-1.079	0.0409
ENSMLUG00000006669			320	145	85	203	81	59	47	71	167	59	-3.38983	-1.169	0.041
ENSMLUG00000029933			224	29	128	145	82	58	18	17	122	31	-3.38983	-1.315	0.041
ENSMLUG00000010930	CCDC96	coiled-coil domain containing 96 [Source:HGNC Symbol;Acc:HGNC:26900]	82	65	42	46	44	27	24	17	56	23	-3.38983	-1.054	0.0412
ENSMLUG00000005224	HTR2B	5-hydroxytryptamine receptor 2B [Source:HGNC Symbol;Acc:HGNC:5294]	56	46	72	44	17	142	104	113	47	120	-3.38983	1.099	0.0414
ENSMLUG00000001695	IFT81	intraflagellar transport 81 [Source:HGNC Symbol;Acc:HGNC:14313]	73	64	159	127	87	307	200	181	102	229	-3.38983	1.001	0.0418
ENSMLUG00000013186	SH3PXD2A	SH3 and PX domains 2A [Source:HGNC Symbol;Acc:HGNC:23664]	378	252	219	416	796	178	142	181	412	167	-3.38983	-1.071	0.0419
ENSMLUG00000003043		Uncharacterized protein [Source:UniProtKB/TrEMBL;Acc:G1NZ88]	23	45	46	24	42	91	65	88	36	81	-3.38983	1.007	0.0421
ENSMLUG00000014413	PTPRG	protein tyrosine phosphatase, receptor type G [Source:HGNC Symbol;Acc:HGNC:9671]	141	81	176	85	79	265	142	451	112	286	-3.38983	1.098	0.0421
ENSMLUG00000011770	ZNF703	zinc finger protein 703 [Source:HGNC Symbol;Acc:HGNC:25883]	1130	678	512	379	519	390	251	143	644	261	-3.38983	-1.067	0.0434
ENSMLUG00000005324	ADAM8	ADAM metallopeptidase domain 8 [Source:HGNC Symbol;Acc:HGNC:215]	119	493	64	306	178	72	71	67	232	70	-3.38983	-1.246	0.0442
ENSMLUG00000006326		Uncharacterized protein [Source:UniProtKB/TrEMBL;Acc:L7N1A9]	30	36	30	23	82	3	17	9	40	10	-3.38983	-1.328	0.0442
ENSMLUG00000008913	SDS	serine dehydratase [Source:HGNC Symbol;Acc:HGNC:10691]	10	23	47	22	51	80	122	72	31	91	-3.38983	1.202	0.0445
ENSMLUG00000014853			116	13	7	35	14	3	7	3	37	4	-3.38983	-1.402	0.0445
ENSMLUG00000001095	LYRM7	LYR motif containing 7 [Source:HGNC Symbol;Acc:HGNC:28072]	82	51	69	60	25	116	152	123	57	130	-3.38983	1.008	0.0446
ENSMLUG00000004368	NUBPL	nucleotide binding protein like [Source:HGNC Symbol;Acc:HGNC:20278]	5	17	32	18	13	52	41	72	17	55	-3.38983	1.233	0.0462
ENSMLUG00000016241	ANKRD50	ankyrin repeat domain 50 [Source:HGNC Symbol;Acc:HGNC:29223]	567	406	184	266	264	117	136	190	337	148	-3.38983	-1.007	0.0465
ENSMLUG00000015568		Uncharacterized protein [Source:UniProtKB/TrEMBL;Acc:L7N1S1]	3	6	22	26	53	69	157	72	22	99	-3.38983	1.353	0.0467
ENSMLUG00000007679	NIPAL1	NIPA like domain containing 1 [Source:HGNC Symbol;Acc:HGNC:27194]	600	407	127	294	259	87	185	101	337	124	-3.38983	-1.129	0.0476
ENSMLUG00000008189	HSPA12A	heat shock protein family A (Hsp70) member 12A [Source:HGNC Symbol;Acc:HGNC:19022]	503	268	103	195	82	62	79	78	230	73	-3.38983	-1.214	0.0477
ENSMLUG00000012047	EMP1	epithelial membrane protein 1 [Source:HGNC Symbol;Acc:HGNC:3333]	3514	5222	1770	1896	2369	1575	1391	583	2954	1183	-3.38983	-1.072	0.0485
ENSMLUG00000009582	PLGRKT	plasminogen receptor with a C-terminal lysine [Source:HGNC Symbol;Acc:HGNC:23633]	13	27	59	27	26	108	75	67	30	83	-3.38983	1.139	0.0488
ENSMLUG00000029613		Ribonuclease A B8; Uncharacterized protein [Source:UniProtKB/TrEMBL;Acc:G1Q4D6]	25	23	22	43	10	10	58	315	25	128	-3.38983	1.368	0.049
ENSMLUG00000004496	HSD11B1	hydroxysteroid 11-beta dehydrogenase 1 [Source:HGNC Symbol;Acc:HGNC:5208]	238	324	445	193	537	649	494	1461	347	868	-3.38983	1.076	0.049
ENSMLUG00000012644	BCAT1	branched chain amino acid transaminase 1 [Source:HGNC Symbol;Acc:HGNC:976]	104	109	117	85	42	197	319	130	91	215	-3.38983	1.034	0.0492
ENSMLUG00000008893	TENM3	teneurin transmembrane protein 3 [Source:HGNC Symbol;Acc:HGNC:29944]	25	13	37	45	13	50	32	251	27	111	-3.38983	1.324	0.0494
ENSMLUG00000024893	HSD11B2	hydroxysteroid 11-beta dehydrogenase 2 [Source:HGNC Symbol;Acc:HGNC:5209]	565	345	1579	270	849	3584	723	3093	722	2467	-3.38983	1.259	0.0494
ENSMLUG00000010434	MS4A2	membrane spanning 4-domains A2 [Source:HGNC Symbol;Acc:HGNC:7316]	6	5	24	8	9	38	35	38	10	37	-3.38983	1.258	0.0496
ENSMLUG00000006766	DAPP1	dual adaptor of phosphotyrosine and 3-phosphoinositides 1 [Source:HGNC Symbol;Acc:HGNC:16500]	53	36	26	26	37	17	13	7	36	12	-3.38983	-1.14	0.0497
a Myotis lucifugus gene identifier in Ensembl Myoluc2.0 database.
b Myotis lucifugus gene name or description are provided where available.
c VST-transformed transcript counts.
d Average VST-transformed transcript counts across groups determined by DESeq2.
e Positive fold-change values indicate higher expression in the P. destructans-infected samples relative to mock-infected samples.
f Adjusted p-value of differential expression determined by DESeq2 after Benjamini-Hochberg FDR correction.

## Sheet: Table S4
Table S4. Differentially expressed genes determined by DESeq2 for the Negative (mock-infected) vs. Coinfected comparison.
Genea	Gene Nameb	Gene Descriptionb	NEG1c	NEG2c	NEG3c	NEG4c	NEG5c	COINF1c	COINF2c	COINF3c	NEGd	COINFd	FoldChangee	log2FoldChangee	padjf
ENSMLUG00000003333	MCOLN3	mucolipin 3 [Source:HGNC Symbol;Acc:HGNC:13358]	97	77	90	47	64	355	375	372	75	367	4.398	2.137	5.11993e-11
ENSMLUG00000026173		Uncharacterized protein [Source:UniProtKB/TrEMBL;Acc:G1QF96]	691	893	461	892	693	171	158	175	726	168	-3.93701	-1.976	2.82472e-10
ENSMLUG00000003533	DCLK3	doublecortin like kinase 3 [Source:HGNC Symbol;Acc:HGNC:19005]	14	16	14	15	18	86	82	89	15	86	4.763	2.252	1.55662e-09
ENSMLUG00000025029		Lysozyme [Source:UniProtKB/TrEMBL;Acc:G1QAP4]	558	259	53	114	192	7057	15047	1254	235	7786	10.85	3.44	2.38001e-08
ENSMLUG00000012933	GPR84	G protein-coupled receptor 84 [Source:HGNC Symbol;Acc:HGNC:4535]	5	20	17	18	15	90	153	674	15	306	9.19	3.2	3.59193e-08
ENSMLUG00000014160	CACNA1C	calcium voltage-gated channel subunit alpha1 C [Source:HGNC Symbol;Acc:HGNC:1390]	46	24	41	29	19	199	148	144	32	164	4.306	2.106	5.42858e-07
ENSMLUG00000010992	PFKL	phosphofructokinase, liver type [Source:HGNC Symbol;Acc:HGNC:8876]	10043	7705	3254	5776	8788	1500	1547	1401	7113	1483	-4.08163	-2.03	5.63298e-07
ENSMLUG00000000659	RBMS3	RNA binding motif single stranded interacting protein 3 [Source:HGNC Symbol;Acc:HGNC:13427]	8	13	19	19	13	94	59	108	14	87	4.617	2.207	6.26307e-06
ENSMLUG00000010798	MTMR11	myotubularin related protein 11 [Source:HGNC Symbol;Acc:HGNC:24307]	1079	1469	934	1028	1217	389	483	475	1145	449	-2.44499	-1.291	6.26307e-06
ENSMLUG00000014685	DIP2C	disco interacting protein 2 homolog C [Source:HGNC Symbol;Acc:HGNC:29150]	198	108	226	107	153	517	664	593	158	591	3.348	1.743	6.27025e-06
ENSMLUG00000017771	MISP3	MISP family member 3 [Source:HGNC Symbol;Acc:HGNC:26963]	702	657	309	599	508	142	184	135	555	154	-3.24675	-1.698	9.93885e-06
ENSMLUG00000003707	ABI3BP	ABI family member 3 binding protein [Source:HGNC Symbol;Acc:HGNC:17265]	38	15	18	24	14	115	88	135	22	113	4.201	2.071	1.56313e-05
ENSMLUG00000004790	TTC21B	tetratricopeptide repeat domain 21B [Source:HGNC Symbol;Acc:HGNC:25660]	106	109	146	134	107	315	302	271	120	296	2.357	1.237	2.28686e-05
ENSMLUG00000014413	PTPRG	protein tyrosine phosphatase, receptor type G [Source:HGNC Symbol;Acc:HGNC:9671]	146	84	184	88	82	456	504	396	117	452	3.392	1.762	2.46489e-05
ENSMLUG00000029891		Uncharacterized protein [Source:UniProtKB/TrEMBL;Acc:G1Q4F3]	1462	937	881	946	1482	162	8	20	1142	63	-6.66667	-2.736	2.46489e-05
ENSMLUG00000006612	AIFM2	apoptosis inducing factor, mitochondria associated 2 [Source:HGNC Symbol;Acc:HGNC:21411]	1266	1298	921	1055	925	488	501	436	1093	475	-2.22717	-1.154	2.48645e-05
ENSMLUG00000010886			118	77	136	64	103	313	311	344	100	323	2.959	1.565	2.67303e-05
ENSMLUG00000005686	NDRG1	N-myc downstream regulated 1 [Source:HGNC Symbol;Acc:HGNC:7679]	40502	26763	6157	26309	30708	2640	4808	4363	26088	3937	-4.6729	-2.226	3.60494e-05
ENSMLUG00000024534		Amine oxidase [Source:UniProtKB/TrEMBL;Acc:G1QDC3]	719	240	11	822	347	9	12	12	428	11	-7.04225	-2.817	3.85215e-05
ENSMLUG00000004178		Lysozyme [Source:UniProtKB/TrEMBL;Acc:G1P1T7]	681	167	170	359	122	2719	3554	1118	300	2464	5.176	2.372	7.75723e-05
ENSMLUG00000004480	SRC	SRC proto-oncogene, non-receptor tyrosine kinase [Source:HGNC Symbol;Acc:HGNC:11283]	3322	3312	980	2373	3475	560	678	637	2692	625	-3.59712	-1.847	7.75723e-05
ENSMLUG00000015993	VWF	von Willebrand factor [Source:HGNC Symbol;Acc:HGNC:12726]	746	923	1499	1266	784	6509	1922	6860	1044	5097	3.918	1.97	8.02169e-05
ENSMLUG00000003356	DZIP3	DAZ interacting zinc finger protein 3 [Source:HGNC Symbol;Acc:HGNC:30938]	54	53	74	56	40	157	145	187	55	163	2.712	1.439	8.31918e-05
ENSMLUG00000004955	SHMT2	serine hydroxymethyltransferase 2 [Source:HGNC Symbol;Acc:HGNC:10852]	389	391	504	508	370	1121	937	861	432	973	2.175	1.121	8.31918e-05
ENSMLUG00000011444	LRG1	leucine rich alpha-2-glycoprotein 1 [Source:HGNC Symbol;Acc:HGNC:29480]	14	98	28	57	27	306	244	478	45	343	4.98	2.316	8.31918e-05
ENSMLUG00000000954	HNF4A	hepatocyte nuclear factor 4 alpha [Source:HGNC Symbol;Acc:HGNC:5024]	4070	3645	3104	3801	4769	1375	2006	1703	3878	1695	-2.20751	-1.141	0.000113734
ENSMLUG00000005033	SNX11	sorting nexin 11 [Source:HGNC Symbol;Acc:HGNC:14975]	559	865	653	634	810	267	309	334	704	303	-2.23214	-1.159	0.00011836
ENSMLUG00000016901	PRG4	proteoglycan 4 [Source:HGNC Symbol;Acc:HGNC:9364]	1366	2483	1423	1383	1197	5917	4132	4093	1570	4714	2.763	1.466	0.00011836
ENSMLUG00000005729	PCCA	propionyl-CoA carboxylase alpha subunit [Source:HGNC Symbol;Acc:HGNC:8653]	283	286	306	180	207	558	773	647	252	659	2.467	1.303	0.000121293
ENSMLUG00000008518	SMG5	SMG5, nonsense mediated mRNA decay factor [Source:HGNC Symbol;Acc:HGNC:24644]	3717	2551	3193	3382	4074	1652	1485	1608	3383	1582	-2.079	-1.055	0.000139427
ENSMLUG00000016339			18	15	19	12	11	105	47	66	15	73	3.802	1.927	0.000153492
ENSMLUG00000004496	HSD11B1	hydroxysteroid 11-beta dehydrogenase 1 [Source:HGNC Symbol;Acc:HGNC:5208]	247	337	466	200	558	1388	1349	1136	362	1291	3.134	1.648	0.000174011
ENSMLUG00000008934	TRIP10	thyroid hormone receptor interactor 10 [Source:HGNC Symbol;Acc:HGNC:12304]	2611	2530	1673	2272	2995	1187	655	715	2416	852	-2.63158	-1.395	0.000174011
ENSMLUG00000016356	TNFRSF11A	TNF receptor superfamily member 11a [Source:HGNC Symbol;Acc:HGNC:11908]	1089	1026	188	599	913	158	107	133	763	133	-4.1841	-2.062	0.000174011
ENSMLUG00000013850	LCT	lactase [Source:HGNC Symbol;Acc:HGNC:6530]	5846	7176	698	3890	1060	131	80	481	3734	231	-5.78035	-2.532	0.000174838
ENSMLUG00000001838	FN1	fibronectin 1 [Source:HGNC Symbol;Acc:HGNC:3778]	247	214	328	252	137	1558	979	473	236	1003	3.526	1.818	0.000185352
ENSMLUG00000013559	TBC1D5	TBC1 domain family member 5 [Source:HGNC Symbol;Acc:HGNC:19166]	155	117	183	119	149	459	276	474	145	403	2.592	1.374	0.000185352
ENSMLUG00000002623	FAXDC2	fatty acid hydroxylase domain containing 2 [Source:HGNC Symbol;Acc:HGNC:1334]	10799	11600	1570	3133	6945	305	129	1105	6809	513	-5.52486	-2.467	0.000192826
ENSMLUG00000002809	KLF9	Kruppel like factor 9 [Source:HGNC Symbol;Acc:HGNC:1123]	292	394	443	327	507	810	1005	1085	393	967	2.341	1.227	0.000192826
ENSMLUG00000005970	SMPD3	sphingomyelin phosphodiesterase 3 [Source:HGNC Symbol;Acc:HGNC:14240]	5563	7984	1478	3294	6606	1050	1045	755	4985	950	-3.95257	-1.984	0.00019699
ENSMLUG00000011359	PXDC1	PX domain containing 1 [Source:HGNC Symbol;Acc:HGNC:21361]	2079	2252	919	1298	2404	286	157	605	1790	349	-3.90625	-1.965	0.00019699
ENSMLUG00000006195	LYVE1	lymphatic vessel endothelial hyaluronan receptor 1 [Source:HGNC Symbol;Acc:HGNC:14687]	194	341	389	458	238	1751	585	2162	324	1499	3.7	1.887	0.000237192
ENSMLUG00000012400		Uncharacterized protein [Source:UniProtKB/TrEMBL;Acc:G1PKG6]	231	281	113	87	118	1	27	19	166	16	-5.12821	-2.358	0.000255598
ENSMLUG00000012488	PLCB4	phospholipase C beta 4 [Source:HGNC Symbol;Acc:HGNC:9059]	629	318	479	314	400	892	1690	1436	428	1339	2.831	1.501	0.000255598
ENSMLUG00000016535	ST3GAL1	ST3 beta-galactoside alpha-2,3-sialyltransferase 1 [Source:HGNC Symbol;Acc:HGNC:10862]	87	1436	322	2031	1573	64	81	85	1090	77	-5.49451	-2.459	0.000255598
ENSMLUG00000012431		Uncharacterized protein [Source:UniProtKB/TrEMBL;Acc:G1PKJ7]	500	504	575	383	579	1186	977	1045	508	1069	2.043	1.03	0.000268357
ENSMLUG00000017684	SIPA1L2	signal induced proliferation associated 1 like 2 [Source:HGNC Symbol;Acc:HGNC:23800]	1989	1458	855	1600	1655	628	534	389	1511	517	-2.68097	-1.421	0.00032394
ENSMLUG00000004342		Uncharacterized protein [Source:UniProtKB/TrEMBL;Acc:G1PZJ0]	39	21	18	31	12	3	1	0	24	1	-5.46448	-2.452	0.000330529
ENSMLUG00000025132		Uncharacterized protein [Source:UniProtKB/TrEMBL;Acc:G1Q5G3]	17	18	43	20	28	116	90	95	25	100	3.318	1.73	0.000330529
ENSMLUG00000023471			18	16	44	19	16	120	128	73	23	107	3.699	1.887	0.000344767
ENSMLUG00000013767	GALK2	galactokinase 2 [Source:HGNC Symbol;Acc:HGNC:4119]	187	108	166	135	162	361	807	355	152	508	2.964	1.567	0.000345429
ENSMLUG00000006873	SOCS6	suppressor of cytokine signaling 6 [Source:HGNC Symbol;Acc:HGNC:16833]	3217	4481	1789	2003	3436	731	1137	871	2985	913	-2.90698	-1.538	0.000351497
ENSMLUG00000013997	STEAP4	STEAP4 metalloreductase [Source:HGNC Symbol;Acc:HGNC:21923]	31	128	85	107	62	145	580	1002	83	576	4.504	2.171	0.000381092
ENSMLUG00000017120	XKR9	XK related 9 [Source:HGNC Symbol;Acc:HGNC:20937]	463	557	293	241	550	86	134	147	421	122	-3.003	-1.587	0.000393168
ENSMLUG00000017467	VPS13C	vacuolar protein sorting 13 homolog C [Source:HGNC Symbol;Acc:HGNC:23594]	572	622	730	460	485	1228	1120	1640	574	1329	2.217	1.148	0.000393168
ENSMLUG00000010543	ABCG8	ATP binding cassette subfamily G member 8 [Source:HGNC Symbol;Acc:HGNC:13887]	1537	1425	311	552	1483	261	55	77	1062	131	-4.65116	-2.215	0.000395945
ENSMLUG00000007703	GALNT18	polypeptide N-acetylgalactosaminyltransferase 18 [Source:HGNC Symbol;Acc:HGNC:30488]	89	77	112	84	32	363	180	569	79	371	3.672	1.876	0.000413362
ENSMLUG00000002970	ZBTB16	zinc finger and BTB domain containing 16 [Source:HGNC Symbol;Acc:HGNC:12930]	312	241	209	384	202	658	633	1120	270	804	2.71	1.438	0.000437997
ENSMLUG00000013134			1219	1134	550	722	1071	216	408	238	939	287	-2.89017	-1.533	0.000447889
ENSMLUG00000010572	ATG7	autophagy related 7 [Source:HGNC Symbol;Acc:HGNC:16935]	316	274	334	246	360	516	995	807	306	773	2.38	1.251	0.000457441
ENSMLUG00000000278	PGRMC1	progesterone receptor membrane component 1 [Source:HGNC Symbol;Acc:HGNC:16090]	4848	5349	2508	3440	3980	1702	1607	1359	4025	1556	-2.42131	-1.277	0.000484588
ENSMLUG00000016481	CPQ	carboxypeptidase Q [Source:HGNC Symbol;Acc:HGNC:16910]	52	76	74	78	50	218	260	129	66	202	2.762	1.466	0.000497857
ENSMLUG00000009635	SAC3D1	SAC3 domain containing 1 [Source:HGNC Symbol;Acc:HGNC:30179]	203	311	173	332	313	102	85	101	266	96	-2.5641	-1.358	0.000500671
ENSMLUG00000015118			2169	1628	1154	1360	1654	785	631	567	1593	661	-2.28833	-1.193	0.000500671
ENSMLUG00000024401	GPR182	G protein-coupled receptor 182 [Source:HGNC Symbol;Acc:HGNC:13708]	19	37	27	44	22	112	62	537	30	237	4.667	2.223	0.000500671
ENSMLUG00000024733			9187	5887	4978	11086	7135	62599	15095	24866	7655	34187	3.551	1.828	0.000514855
ENSMLUG00000001387	CA6	carbonic anhydrase 6 [Source:HGNC Symbol;Acc:HGNC:1380]	752	620	667	1474	504	200	249	256	803	235	-2.97619	-1.574	0.000532419
ENSMLUG00000001131	CMSS1	cms1 ribosomal small subunit homolog (yeast) [Source:HGNC Symbol;Acc:HGNC:28666]	72	52	103	51	58	198	159	326	67	228	2.961	1.566	0.000659553
ENSMLUG00000028757		Uncharacterized protein [Source:UniProtKB/TrEMBL;Acc:G1Q0Z9]	138	89	182	137	114	292	344	368	132	335	2.376	1.249	0.000682959
ENSMLUG00000010405	TGFBR3	transforming growth factor beta receptor 3 [Source:HGNC Symbol;Acc:HGNC:11774]	239	311	610	379	267	992	994	1373	361	1120	2.776	1.473	0.000699381
ENSMLUG00000011328	ADARB1	adenosine deaminase, RNA specific B1 [Source:HGNC Symbol;Acc:HGNC:226]	61	86	113	65	94	164	278	292	84	245	2.648	1.405	0.000765469
ENSMLUG00000022398	IL22RA1	interleukin 22 receptor subunit alpha 1 [Source:HGNC Symbol;Acc:HGNC:13700]	3006	2983	851	2440	1747	430	742	573	2205	582	-3.16456	-1.664	0.00077963
ENSMLUG00000004031	C2orf76	chromosome 2 open reading frame 76 [Source:HGNC Symbol;Acc:HGNC:27017]	49	51	51	37	38	153	104	104	45	120	2.469	1.304	0.00080096
ENSMLUG00000027643	DDIT4	DNA damage inducible transcript 4 [Source:HGNC Symbol;Acc:HGNC:24944]	1415	2248	1132	1195	1459	2318	8921	5870	1490	5703	3.202	1.679	0.000820777
ENSMLUG00000016784	SLC2A12	solute carrier family 2 member 12 [Source:HGNC Symbol;Acc:HGNC:18067]	51	57	65	65	55	102	195	184	59	160	2.522	1.335	0.000880002
ENSMLUG00000011686	FRY	FRY microtubule binding protein [Source:HGNC Symbol;Acc:HGNC:20367]	40	20	65	47	23	234	90	218	39	181	3.577	1.839	0.00090176
ENSMLUG00000007527	SLC39A10	solute carrier family 39 member 10 [Source:HGNC Symbol;Acc:HGNC:20861]	346	421	521	433	320	955	857	778	408	863	2.04	1.029	0.00091123
ENSMLUG00000010233	TMTC2	transmembrane and tetratricopeptide repeat containing 2 [Source:HGNC Symbol;Acc:HGNC:25440]	29	19	40	22	7	126	102	101	23	110	3.576	1.839	0.000928689
ENSMLUG00000011255	FKBP5	FK506 binding protein 5 [Source:HGNC Symbol;Acc:HGNC:3721]	5511	6701	5065	4521	3781	9379	12035	12028	5116	11147	2.095	1.067	0.000942759
ENSMLUG00000007076	ANO6	anoctamin 6 [Source:HGNC Symbol;Acc:HGNC:25240]	11899	10201	4277	5662	9526	3070	1036	2250	8313	2119	-3.21543	-1.685	0.00110152
ENSMLUG00000001038		Uncharacterized protein [Source:UniProtKB/TrEMBL;Acc:G1NUP6]	28	31	46	28	11	133	119	91	29	114	3.236	1.694	0.00111349
ENSMLUG00000023159	XYLB	xylulokinase [Source:HGNC Symbol;Acc:HGNC:12839]	358	457	212	442	428	110	98	177	379	128	-2.65957	-1.41	0.00116676
ENSMLUG00000029640		Uncharacterized protein [Source:UniProtKB/TrEMBL;Acc:G1Q7A2]	766	801	1455	956	620	2987	2856	1872	920	2572	2.557	1.354	0.00121628
ENSMLUG00000003870	ERI3	ERI1 exoribonuclease family member 3 [Source:HGNC Symbol;Acc:HGNC:17276]	67	39	65	72	47	184	134	141	58	153	2.438	1.286	0.00129276
ENSMLUG00000009323	CDKAL1	CDK5 regulatory subunit associated protein 1 like 1 [Source:HGNC Symbol;Acc:HGNC:21050]	80	61	95	33	40	221	172	231	62	208	2.917	1.545	0.00133666
ENSMLUG00000017701	BMX	BMX non-receptor tyrosine kinase [Source:HGNC Symbol;Acc:HGNC:1079]	4	8	27	7	6	107	23	194	10	108	4.748	2.247	0.00133666
ENSMLUG00000000633	MAGI1	membrane associated guanylate kinase, WW and PDZ domain containing 1 [Source:HGNC Symbol;Acc:HGNC:946]	280	127	202	92	86	701	579	473	157	584	3.111	1.637	0.00137573
ENSMLUG00000015533	KLHL18	kelch like family member 18 [Source:HGNC Symbol;Acc:HGNC:29120]	279	252	240	322	413	90	106	156	301	117	-2.38663	-1.256	0.00141105
ENSMLUG00000009677			39	38	35	39	16	132	88	100	33	107	2.805	1.488	0.00146664
ENSMLUG00000004091	AOC2	amine oxidase, copper containing 2 [Source:HGNC Symbol;Acc:HGNC:549]	67	48	46	73	55	21	16	19	58	19	-2.74725	-1.458	0.00150737
ENSMLUG00000006142	CIDEC	cell death inducing DFFA like effector c [Source:HGNC Symbol;Acc:HGNC:24229]	6308	9229	3390	7185	8648	2836	1906	2507	6952	2416	-2.5974	-1.379	0.00150737
ENSMLUG00000007796	CACNA2D1	calcium voltage-gated channel auxiliary subunit alpha2delta 1 [Source:HGNC Symbol;Acc:HGNC:1399]	84	62	86	63	43	189	185	151	68	175	2.398	1.262	0.00150737
ENSMLUG00000007841	MOB3C	MOB kinase activator 3C [Source:HGNC Symbol;Acc:HGNC:29800]	141	101	118	156	128	42	40	67	129	50	-2.39808	-1.262	0.00150737
ENSMLUG00000009242		Uncharacterized protein [Source:UniProtKB/TrEMBL;Acc:G1PD85]	185	117	199	150	151	286	442	395	160	374	2.215	1.147	0.00150737
ENSMLUG00000017070	GPAT3	glycerol-3-phosphate acyltransferase 3 [Source:HGNC Symbol;Acc:HGNC:28157]	8833	11098	3626	6940	10006	2926	2638	2635	8101	2733	-2.65957	-1.41	0.00150737
ENSMLUG00000028816		Uncharacterized protein [Source:UniProtKB/TrEMBL;Acc:G1QCS3]	765	373	328	324	527	165	138	169	463	157	-2.6455	-1.402	0.00150737
ENSMLUG00000013655	CCSER1	coiled-coil serine rich protein 1 [Source:HGNC Symbol;Acc:HGNC:29349]	83	42	47	30	64	149	141	272	53	187	3.009	1.589	0.0015379
ENSMLUG00000015839	DOK4	docking protein 4 [Source:HGNC Symbol;Acc:HGNC:19868]	2023	2054	681	1545	1497	376	605	509	1560	497	-2.76243	-1.466	0.00153905
ENSMLUG00000001452	BCKDHB	branched chain keto acid dehydrogenase E1 subunit beta [Source:HGNC Symbol;Acc:HGNC:987]	294	236	425	321	309	677	638	677	317	664	2.018	1.013	0.00155373
ENSMLUG00000026736			92	49	102	78	85	180	198	233	81	204	2.336	1.224	0.00155373
ENSMLUG00000015759		Uncharacterized protein [Source:UniProtKB/TrEMBL;Acc:G1PT27]	0	0	1	0	1	10	15	17	0	14	5.04	2.334	0.00161118
ENSMLUG00000016130	CAMKMT	calmodulin-lysine N-methyltransferase [Source:HGNC Symbol;Acc:HGNC:26276]	30	12	31	16	22	131	55	87	22	91	3.253	1.702	0.00161118
ENSMLUG00000022981	CD58	CD58 molecule [Source:HGNC Symbol;Acc:HGNC:1688]	380	426	233	448	544	157	110	179	406	149	-2.5	-1.32	0.00161118
ENSMLUG00000016063	SGPL1	sphingosine-1-phosphate lyase 1 [Source:HGNC Symbol;Acc:HGNC:10817]	16875	18983	7785	9195	13965	4983	4949	4792	13361	4908	-2.49377	-1.317	0.00165457
ENSMLUG00000025587		Uncharacterized protein [Source:UniProtKB/TrEMBL;Acc:G1Q986]	344	277	192	265	247	498	635	567	265	567	2.056	1.04	0.00165457
ENSMLUG00000015801	CCL17	C-C motif chemokine ligand 17 [Source:HGNC Symbol;Acc:HGNC:10615]	152	53	50	393	103	11	7	29	150	16	-4.42478	-2.148	0.00182888
ENSMLUG00000012847	SLC16A5	solute carrier family 16 member 5 [Source:HGNC Symbol;Acc:HGNC:10926]	836	658	296	772	717	294	105	109	656	169	-3.14465	-1.652	0.00186966
ENSMLUG00000024011		Uncharacterized protein [Source:UniProtKB/TrEMBL;Acc:G1Q1H3]	112	94	126	91	77	221	192	257	100	223	2.129	1.09	0.00190782
ENSMLUG00000013258	EMC2	ER membrane protein complex subunit 2 [Source:HGNC Symbol;Acc:HGNC:28963]	252	313	630	356	366	1279	873	989	383	1047	2.496	1.32	0.00192968
ENSMLUG00000025683		Succinyl-CoA:3-ketoacid-coenzyme A transferase [Source:UniProtKB/TrEMBL;Acc:G1QC53]	10	15	22	18	16	54	75	45	16	58	3.011	1.59	0.00192968
ENSMLUG00000026181	TJAP1	tight junction associated protein 1 [Source:HGNC Symbol;Acc:HGNC:17949]	2151	1052	821	1029	1433	470	408	512	1297	463	-2.53807	-1.343	0.00193797
ENSMLUG00000024494		Phosphoinositide phospholipase C [Source:UniProtKB/TrEMBL;Acc:G1Q7E5]	23	20	48	22	30	97	85	99	29	94	2.817	1.494	0.00200887
ENSMLUG00000000231	MMRN1	multimerin 1 [Source:HGNC Symbol;Acc:HGNC:7178]	66	154	174	133	53	926	208	540	116	558	3.55	1.828	0.00212169
ENSMLUG00000004153	ADGRL4	adhesion G protein-coupled receptor L4 [Source:HGNC Symbol;Acc:HGNC:20822]	26	73	103	88	51	472	108	458	68	346	3.639	1.863	0.00212169
ENSMLUG00000017584			175	163	143	135	181	79	67	83	159	76	-2.01207	-1.008	0.00214308
ENSMLUG00000005368	SEMA3A	semaphorin 3A [Source:HGNC Symbol;Acc:HGNC:10723]	22	17	54	30	17	102	123	100	28	108	3.138	1.65	0.00222253
ENSMLUG00000005756		Uncharacterized protein [Source:UniProtKB/TrEMBL;Acc:G1P5H0]	112	119	75	408	183	18	31	47	179	32	-3.73134	-1.898	0.00222253
ENSMLUG00000006473			83	76	79	62	63	188	194	123	73	168	2.193	1.133	0.00222253
ENSMLUG00000009690	CASP9	caspase 9 [Source:HGNC Symbol;Acc:HGNC:1511]	565	390	204	188	344	86	91	124	338	100	-2.86533	-1.52	0.00222253
ENSMLUG00000009798	RELN	reelin [Source:HGNC Symbol;Acc:HGNC:9957]	45	83	74	109	85	415	83	821	79	440	3.783	1.92	0.00222253
ENSMLUG00000016041			1262	1315	493	808	1439	349	397	332	1063	359	-2.63852	-1.398	0.00222253
ENSMLUG00000004264	ADGRL3	adhesion G protein-coupled receptor L3 [Source:HGNC Symbol;Acc:HGNC:20974]	32	46	90	63	20	170	264	173	50	202	3.202	1.679	0.00240888
ENSMLUG00000010631	ZEB1	zinc finger E-box binding homeobox 1 [Source:HGNC Symbol;Acc:HGNC:11642]	168	141	317	177	222	496	464	594	205	518	2.343	1.228	0.00240888
ENSMLUG00000016755	TMCC1	transmembrane and coiled-coil domain family 1 [Source:HGNC Symbol;Acc:HGNC:29116]	1224	1226	675	905	1712	413	301	524	1148	413	-2.51889	-1.333	0.00240888
ENSMLUG00000005601	FGFR4	fibroblast growth factor receptor 4 [Source:HGNC Symbol;Acc:HGNC:3691]	128	245	47	56	53	12	14	23	106	16	-3.90625	-1.964	0.00249737
ENSMLUG00000003942	PPFIBP2	PPFIA binding protein 2 [Source:HGNC Symbol;Acc:HGNC:9250]	1626	1642	963	1548	1580	569	690	812	1472	690	-2.04082	-1.031	0.00272141
ENSMLUG00000006944	ISX	intestine specific homeobox [Source:HGNC Symbol;Acc:HGNC:28084]	1465	1231	575	1234	2250	444	485	311	1351	413	-2.80899	-1.49	0.00272141
ENSMLUG00000008611	MAP3K11	mitogen-activated protein kinase kinase kinase 11 [Source:HGNC Symbol;Acc:HGNC:6850]	4380	4716	2257	3245	5459	1360	1958	1152	4011	1490	-2.457	-1.296	0.00272141
ENSMLUG00000007166	SHF	Src homology 2 domain containing F [Source:HGNC Symbol;Acc:HGNC:25116]	2642	2933	290	2440	2403	441	485	198	2142	375	-3.73134	-1.897	0.00274707
ENSMLUG00000007283			1982	1013	314	838	1363	240	269	294	1102	268	-3.21543	-1.683	0.0028314
ENSMLUG00000028614	RIMS1	regulating synaptic membrane exocytosis 1 [Source:HGNC Symbol;Acc:HGNC:17282]	59	56	129	98	37	172	400	288	76	287	3.076	1.621	0.00283873
ENSMLUG00000016880	RSU1	Ras suppressor protein 1 [Source:HGNC Symbol;Acc:HGNC:10464]	179	134	235	205	147	336	452	405	180	398	2.103	1.072	0.00297111
ENSMLUG00000013295	TNK1	tyrosine kinase non receptor 1 [Source:HGNC Symbol;Acc:HGNC:11940]	703	637	343	619	659	271	240	270	592	260	-2.15054	-1.106	0.00310005
ENSMLUG00000026793	HS6ST1	heparan sulfate 6-O-sulfotransferase 1 [Source:HGNC Symbol;Acc:HGNC:5201]	1032	1118	612	1000	821	350	479	439	917	423	-2.07039	-1.049	0.00317697
ENSMLUG00000011186	SULF1	sulfatase 1 [Source:HGNC Symbol;Acc:HGNC:20391]	67	47	150	45	57	275	194	341	73	270	3.026	1.598	0.00332244
ENSMLUG00000016407	RAB11FIP4	RAB11 family interacting protein 4 [Source:HGNC Symbol;Acc:HGNC:30267]	795	809	496	565	1145	218	368	274	762	287	-2.42718	-1.278	0.00332244
ENSMLUG00000003540	PIP5K1C	phosphatidylinositol-4-phosphate 5-kinase type 1 gamma [Source:HGNC Symbol;Acc:HGNC:8996]	1176	1166	909	776	1878	425	460	525	1181	470	-2.32558	-1.218	0.00332325
ENSMLUG00000013629	SPATA2L	spermatogenesis associated 2 like [Source:HGNC Symbol;Acc:HGNC:28393]	480	511	216	429	426	192	155	131	412	159	-2.3753	-1.25	0.00332325
ENSMLUG00000008753	KLHL25	kelch like family member 25 [Source:HGNC Symbol;Acc:HGNC:25732]	552	705	248	347	558	184	129	182	482	165	-2.59067	-1.375	0.00350395
ENSMLUG00000007072		Uncharacterized protein [Source:UniProtKB/TrEMBL;Acc:G1P8F2]	4	15	17	21	43	48	199	138	20	128	3.895	1.962	0.00352409
ENSMLUG00000000789	FAHD1	fumarylacetoacetate hydrolase domain containing 1 [Source:HGNC Symbol;Acc:HGNC:14169]	1743	1197	828	854	1855	345	628	336	1295	436	-2.6178	-1.39	0.00365614
ENSMLUG00000016432	SLC51B	solute carrier family 51 beta subunit [Source:HGNC Symbol;Acc:HGNC:29956]	4252	2983	1787	2130	3275	647	1482	769	2885	966	-2.63158	-1.395	0.00367979
ENSMLUG00000003862	SLC6A6	solute carrier family 6 member 6 [Source:HGNC Symbol;Acc:HGNC:11052]	6999	8179	3389	7271	6949	2682	2638	2974	6557	2765	-2.22222	-1.152	0.00369775
ENSMLUG00000005430	MGAT3	mannosyl (beta-1,4-)-glycoprotein beta-1,4-N-acetylglucosaminyltransferase [Source:HGNC Symbol;Acc:HGNC:7046]	1153	539	411	500	740	220	91	259	669	190	-2.91545	-1.545	0.00369775
ENSMLUG00000003940	SUGCT	succinyl-CoA:glutarate-CoA transferase [Source:HGNC Symbol;Acc:HGNC:16001]	26	20	30	36	51	85	104	93	33	94	2.575	1.365	0.00371926
ENSMLUG00000028312		Uncharacterized protein [Source:UniProtKB/TrEMBL;Acc:G1Q2V3]	23810	28732	6393	26318	26270	8209	4647	5813	22305	6223	-2.94985	-1.561	0.00371926
ENSMLUG00000003755	ADAMTSL5	ADAMTS like 5 [Source:HGNC Symbol;Acc:HGNC:27912]	676	236	168	227	717	64	107	96	405	89	-3.33333	-1.738	0.00374195
ENSMLUG00000000884	FREM2	FRAS1 related extracellular matrix protein 2 [Source:HGNC Symbol;Acc:HGNC:25396]	28	20	56	26	18	138	94	88	30	107	2.96	1.566	0.00374341
ENSMLUG00000004977	ALPK2	alpha kinase 2 [Source:HGNC Symbol;Acc:HGNC:20565]	15	9	9	8	24	56	37	86	13	60	3.39	1.761	0.00374341
ENSMLUG00000010560	ROR1	receptor tyrosine kinase like orphan receptor 1 [Source:HGNC Symbol;Acc:HGNC:10256]	27	29	45	20	8	113	128	79	26	107	3.202	1.679	0.00374341
ENSMLUG00000022738		Sulfotransferase [Source:UniProtKB/TrEMBL;Acc:G1Q1Q7]	0	1	0	1	2	0	49	100	1	50	4.435	2.149	0.00387255
ENSMLUG00000008750	IL1R2	interleukin 1 receptor type 2 [Source:HGNC Symbol;Acc:HGNC:5994]	16	38	29	50	35	85	96	145	34	109	2.774	1.472	0.00388928
ENSMLUG00000008944	BCORL1	BCL6 corepressor-like 1 [Source:HGNC Symbol;Acc:HGNC:25657]	436	414	362	617	691	203	226	238	504	222	-2.14133	-1.1	0.00388928
ENSMLUG00000010317		Uncharacterized protein [Source:UniProtKB/TrEMBL;Acc:G1PFN6]	1587	897	1675	1273	1200	2419	4748	2681	1326	3283	2.296	1.199	0.00407606
ENSMLUG00000012871	PRDX3	peroxiredoxin 3 [Source:HGNC Symbol;Acc:HGNC:9354]	900	784	1163	830	594	1928	1975	1513	854	1805	2.023	1.016	0.00413495
ENSMLUG00000007254		Uncharacterized protein [Source:UniProtKB/TrEMBL;Acc:G1P8V1]	4391	4181	1461	2677	4425	1533	876	907	3427	1105	-2.68817	-1.426	0.00420815
ENSMLUG00000027761			168	133	256	158	177	375	375	397	178	382	2.043	1.031	0.00420815
ENSMLUG00000004391		Transporter [Source:UniProtKB/TrEMBL;Acc:G1P2C4]	14181	10692	4457	8486	11924	1280	4643	1941	9948	2621	-3.0303	-1.6	0.00424046
ENSMLUG00000016667	PAFAH1B3	platelet activating factor acetylhydrolase 1b catalytic subunit 3 [Source:HGNC Symbol;Acc:HGNC:8576]	929	937	563	732	972	342	476	332	827	383	-2.05339	-1.038	0.00424555
ENSMLUG00000007349	SDC1	syndecan 1 [Source:HGNC Symbol;Acc:HGNC:10658]	3018	2079	1170	1985	3043	547	1131	615	2259	764	-2.60417	-1.38	0.00431835
ENSMLUG00000029814		Uncharacterized protein [Source:UniProtKB/TrEMBL;Acc:G1Q611]	23	35	48	50	32	202	72	114	38	129	2.872	1.522	0.00433153
ENSMLUG00000017130	SND1	staphylococcal nuclease and tudor domain containing 1 [Source:HGNC Symbol;Acc:HGNC:30646]	2457	1744	2472	1602	1419	4903	3752	3795	1939	4150	2.044	1.031	0.00434871
ENSMLUG00000008918	RASSF8	Ras association domain family member 8 [Source:HGNC Symbol;Acc:HGNC:13232]	79	97	129	103	103	181	209	257	102	216	2.018	1.013	0.0048141
ENSMLUG00000009142	MRC1	mannose receptor, C type 1 [Source:HGNC Symbol;Acc:HGNC:7228]	51	273	530	364	103	1015	424	5537	264	2325	4.147	2.052	0.0048141
ENSMLUG00000002268	GDPD1	glycerophosphodiester phosphodiesterase domain containing 1 [Source:HGNC Symbol;Acc:HGNC:20883]	2582	2919	1413	1398	1241	359	672	837	1911	623	-2.65957	-1.413	0.00486605
ENSMLUG00000002967	TFCP2L1	transcription factor CP2-like 1 [Source:HGNC Symbol;Acc:HGNC:17925]	397	295	449	299	745	789	1572	1472	437	1278	2.585	1.37	0.00488666
ENSMLUG00000015271	HPSE	heparanase [Source:HGNC Symbol;Acc:HGNC:5164]	576	995	158	528	294	162	62	106	510	110	-3.33333	-1.735	0.00488666
ENSMLUG00000017116		Amine oxidase [Source:UniProtKB/TrEMBL;Acc:G1PW50]	610	27	20	593	372	12	25	22	324	20	-4.29185	-2.102	0.00489886
ENSMLUG00000001678	CP	ceruloplasmin [Source:HGNC Symbol;Acc:HGNC:2295]	17	46	34	45	24	124	72	125	33	107	2.753	1.461	0.00497135
ENSMLUG00000011286	CHM	CHM, Rab escort protein 1 [Source:HGNC Symbol;Acc:HGNC:1940]	76	60	78	34	70	133	163	199	64	165	2.376	1.249	0.00497135
ENSMLUG00000014532	CD109	CD109 molecule [Source:HGNC Symbol;Acc:HGNC:21685]	20	28	29	23	20	97	69	48	24	71	2.591	1.374	0.00507615
ENSMLUG00000002082			5	9	9	2	8	28	40	30	7	33	3.437	1.781	0.00518833
ENSMLUG00000004749	TMEM41A	transmembrane protein 41A [Source:HGNC Symbol;Acc:HGNC:30544]	1468	1928	984	1066	1629	698	658	587	1415	648	-2.07469	-1.053	0.00527337
ENSMLUG00000004990	DERL3	derlin 3 [Source:HGNC Symbol;Acc:HGNC:14236]	39	45	77	41	42	208	61	334	49	201	3.165	1.662	0.00531952
ENSMLUG00000004586	GPR35	G protein-coupled receptor 35 [Source:HGNC Symbol;Acc:HGNC:4492]	826	637	600	634	691	378	332	165	678	292	-2.17865	-1.123	0.0054614
ENSMLUG00000008070	POPDC2	popeye domain containing 2 [Source:HGNC Symbol;Acc:HGNC:17648]	88	65	75	81	50	238	295	103	72	212	2.593	1.375	0.0054614
ENSMLUG00000011331	IGF1	insulin like growth factor 1 [Source:HGNC Symbol;Acc:HGNC:5464]	25	20	36	18	9	72	56	135	22	88	3.125	1.644	0.00547891
ENSMLUG00000008836	E2F2	E2F transcription factor 2 [Source:HGNC Symbol;Acc:HGNC:3114]	247	384	147	434	232	102	108	93	289	101	-2.53165	-1.34	0.00557312
ENSMLUG00000000442	RSRC1	arginine and serine rich coiled-coil 1 [Source:HGNC Symbol;Acc:HGNC:24152]	27	20	70	43	20	131	134	127	36	131	2.93	1.551	0.0056491
ENSMLUG00000002726	CNDP1	carnosine dipeptidase 1 [Source:HGNC Symbol;Acc:HGNC:20675]	122	165	99	143	93	59	31	52	124	47	-2.3753	-1.249	0.00568572
ENSMLUG00000004211	TTC7A	tetratricopeptide repeat domain 7A [Source:HGNC Symbol;Acc:HGNC:19750]	3527	3523	1613	3219	3421	1643	1084	1095	3061	1274	-2.23214	-1.159	0.00568572
ENSMLUG00000024904		Ataxin-7-like protein 3 [Source:UniProtKB/TrEMBL;Acc:G1Q6X7]	294	220	160	200	274	89	126	75	230	97	-2.21239	-1.145	0.00568572
ENSMLUG00000007713	CCDC181	coiled-coil domain containing 181 [Source:HGNC Symbol;Acc:HGNC:28051]	16	13	20	18	11	53	28	144	16	75	3.369	1.752	0.00572047
ENSMLUG00000005723	KCNMA1	potassium calcium-activated channel subfamily M alpha 1 [Source:HGNC Symbol;Acc:HGNC:6284]	406	228	372	272	326	463	2032	795	321	1097	2.845	1.509	0.00573228
ENSMLUG00000027856		Uncharacterized protein [Source:UniProtKB/TrEMBL;Acc:G1Q4D9]	5	12	12	13	7	58	31	34	10	41	3.131	1.647	0.00573228
ENSMLUG00000014235	MYCT1	myc target 1 [Source:HGNC Symbol;Acc:HGNC:23172]	9	25	40	31	26	102	50	239	26	130	3.428	1.777	0.00580879
ENSMLUG00000016179			4550	4490	2224	5097	3498	1384	2173	1193	3972	1583	-2.30415	-1.205	0.0059786
ENSMLUG00000013960	TSHZ2	teashirt zinc finger homeobox 2 [Source:HGNC Symbol;Acc:HGNC:13010]	54	15	61	54	31	90	216	192	43	166	3.031	1.6	0.0062105
ENSMLUG00000001240		Uncharacterized protein [Source:UniProtKB/TrEMBL;Acc:G1NV63]	67	33	78	48	50	120	163	142	55	142	2.353	1.235	0.00623915
ENSMLUG00000025596		Uncharacterized protein [Source:UniProtKB/TrEMBL;Acc:G1Q795]	880	487	219	163	250	107	49	104	400	87	-3.27869	-1.713	0.00631079
ENSMLUG00000016161	LRBA	LPS responsive beige-like anchor protein [Source:HGNC Symbol;Acc:HGNC:1742]	1431	810	1849	1089	1307	2767	3208	2659	1297	2878	2.097	1.068	0.00634091
ENSMLUG00000005076	CADPS2	calcium dependent secretion activator 2 [Source:HGNC Symbol;Acc:HGNC:16018]	153	221	161	105	140	267	392	431	156	363	2.181	1.125	0.00634961
ENSMLUG00000016486	ABTB2	ankyrin repeat and BTB domain containing 2 [Source:HGNC Symbol;Acc:HGNC:23842]	1888	1269	562	1220	1442	285	562	458	1276	435	-2.57069	-1.361	0.00634961
ENSMLUG00000008703	CREB3L3	cAMP responsive element binding protein 3 like 3 [Source:HGNC Symbol;Acc:HGNC:18855]	30072	35598	9015	19112	23102	10119	3656	6298	23380	6691	-2.85714	-1.515	0.00637155
ENSMLUG00000012651	AMOTL2	angiomotin like 2 [Source:HGNC Symbol;Acc:HGNC:17812]	2622	1101	628	938	1046	341	430	389	1267	387	-2.75482	-1.46	0.00637155
ENSMLUG00000027072		Uncharacterized protein [Source:UniProtKB/TrEMBL;Acc:G1Q3Q4]	2416	5295	1291	2901	2565	1187	769	850	2894	935	-2.65957	-1.41	0.0063898
ENSMLUG00000017304	SLC5A7	solute carrier family 5 member 7 [Source:HGNC Symbol;Acc:HGNC:14025]	6	12	16	11	9	43	33	43	11	40	2.892	1.532	0.00644871
ENSMLUG00000007567	TBX3	T-box 3 [Source:HGNC Symbol;Acc:HGNC:11602]	2992	2871	1237	1128	1249	508	785	551	1895	615	-2.65252	-1.406	0.00645322
ENSMLUG00000002374	CLIC2	chloride intracellular channel 2 [Source:HGNC Symbol;Acc:HGNC:2063]	59	113	189	121	68	379	198	617	110	398	2.924	1.548	0.00658551
ENSMLUG00000000516	SGIP1	SH3 domain GRB2 like endophilin interacting protein 1 [Source:HGNC Symbol;Acc:HGNC:25412]	33	25	41	42	30	79	70	156	34	102	2.58	1.367	0.00662251
ENSMLUG00000025156		Uncharacterized protein [Source:UniProtKB/TrEMBL;Acc:G1QG15]	177	162	92	129	129	55	44	71	138	57	-2.24719	-1.168	0.00667017
ENSMLUG00000028355		Uncharacterized protein [Source:UniProtKB/TrEMBL;Acc:G1Q3G3]	365	295	579	335	350	990	745	762	385	832	2.053	1.038	0.00667017
ENSMLUG00000012899	SLC7A7	solute carrier family 7 member 7 [Source:HGNC Symbol;Acc:HGNC:11065]	24161	33828	11552	18806	31234	10240	9524	7592	23916	9119	-2.3753	-1.247	0.00718535
ENSMLUG00000014074			282	295	198	305	204	44	97	136	257	92	-2.46305	-1.302	0.00718535
ENSMLUG00000007974			205	238	225	239	141	426	640	345	210	470	2.114	1.08	0.00728033
ENSMLUG00000030769	TLR5	toll like receptor 5 [Source:HGNC Symbol;Acc:HGNC:11851]	282	801	216	354	262	63	113	140	383	105	-2.90698	-1.538	0.00736645
ENSMLUG00000025300		Uncharacterized protein [Source:UniProtKB/TrEMBL;Acc:G1QEG3]	94	64	68	71	66	140	129	223	73	164	2.134	1.093	0.00754545
ENSMLUG00000000241	NFIB	nuclear factor I B [Source:HGNC Symbol;Acc:HGNC:7785]	371	305	609	400	320	1308	720	847	401	958	2.217	1.148	0.00760371
ENSMLUG00000013008	ABCC2	ATP binding cassette subfamily C member 2 [Source:HGNC Symbol;Acc:HGNC:53]	4598	4822	1702	4341	4983	1599	1234	1820	4089	1551	-2.38095	-1.251	0.00760371
ENSMLUG00000003122	CHRDL1	chordin like 1 [Source:HGNC Symbol;Acc:HGNC:29861]	102	115	171	123	50	443	281	256	112	327	2.553	1.352	0.00774569
ENSMLUG00000009895			86	66	47	43	54	121	139	160	59	140	2.21	1.144	0.00794131
ENSMLUG00000000267	MBD5	methyl-CpG binding domain protein 5 [Source:HGNC Symbol;Acc:HGNC:20444]	89	33	91	80	35	230	140	271	66	214	2.736	1.452	0.00807183
ENSMLUG00000001748	UHRF1BP1	UHRF1 binding protein 1 [Source:HGNC Symbol;Acc:HGNC:21216]	1117	1718	690	1557	1537	560	447	635	1324	547	-2.23214	-1.16	0.00807183
ENSMLUG00000004081	TRPM4	transient receptor potential cation channel subfamily M member 4 [Source:HGNC Symbol;Acc:HGNC:17993]	1916	1894	1142	1210	1905	541	879	785	1613	735	-2.07469	-1.052	0.00807183
ENSMLUG00000006235	ART4	ADP-ribosyltransferase 4 (Dombrock blood group) [Source:HGNC Symbol;Acc:HGNC:726]	31	113	160	76	39	367	282	319	84	323	3.001	1.585	0.00807183
ENSMLUG00000000548		Uncharacterized protein [Source:UniProtKB/TrEMBL;Acc:G1NTK4]	1804	1524	545	966	1016	502	369	399	1171	423	-2.457	-1.296	0.00838697
ENSMLUG00000006854	GLS2	glutaminase 2 [Source:HGNC Symbol;Acc:HGNC:29570]	161	287	188	244	230	807	233	1216	222	752	2.797	1.484	0.00853962
ENSMLUG00000009109	HNF1A	HNF1 homeobox A [Source:HGNC Symbol;Acc:HGNC:11621]	3850	3562	1043	2323	3091	908	1182	732	2774	941	-2.55754	-1.356	0.00853962
ENSMLUG00000012998	PPP1R1A	protein phosphatase 1 regulatory inhibitor subunit 1A [Source:HGNC Symbol;Acc:HGNC:9286]	891	964	804	1408	1170	296	656	317	1047	423	-2.27273	-1.184	0.00853962
ENSMLUG00000015068	C15orf41	chromosome 15 open reading frame 41 [Source:HGNC Symbol;Acc:HGNC:26929]	40	31	39	24	11	115	73	93	29	94	2.718	1.443	0.00853962
ENSMLUG00000015117	FAM131B	family with sequence similarity 131 member B [Source:HGNC Symbol;Acc:HGNC:22202]	61	37	15	35	27	6	8	8	35	7	-3.22581	-1.69	0.00868779
ENSMLUG00000007888	UBE2L6	ubiquitin conjugating enzyme E2 L6 [Source:HGNC Symbol;Acc:HGNC:12490]	1359	1101	971	1235	494	487	413	362	1032	421	-2.25734	-1.173	0.00883028
ENSMLUG00000001484	OPHN1	oligophrenin 1 [Source:HGNC Symbol;Acc:HGNC:8148]	80	38	61	30	28	242	114	121	47	159	2.78	1.475	0.00887111
ENSMLUG00000008893	TENM3	teneurin transmembrane protein 3 [Source:HGNC Symbol;Acc:HGNC:29944]	26	13	39	47	13	85	78	161	28	108	3.016	1.593	0.00887111
ENSMLUG00000002180	FRRS1L	ferric chelate reductase 1 like [Source:HGNC Symbol;Acc:HGNC:1362]	14	13	31	12	5	71	47	73	15	64	3.118	1.641	0.00888019
ENSMLUG00000002700	LDB2	LIM domain binding 2 [Source:HGNC Symbol;Acc:HGNC:6533]	25	33	93	58	16	173	121	298	45	197	3.181	1.67	0.00909556
ENSMLUG00000002800	PHKG1	phosphorylase kinase catalytic subunit gamma 1 [Source:HGNC Symbol;Acc:HGNC:8930]	27	22	22	20	17	48	93	49	22	63	2.545	1.348	0.00928951
ENSMLUG00000027366	P2RY1	purinergic receptor P2Y1 [Source:HGNC Symbol;Acc:HGNC:8539]	920	1109	505	724	850	415	240	401	822	352	-2.17391	-1.119	0.00928951
ENSMLUG00000002838		Uncharacterized protein [Source:UniProtKB/TrEMBL;Acc:G1NYT3]	4494	3761	2501	2336	4418	929	2039	1157	3502	1375	-2.31481	-1.21	0.00941926
ENSMLUG00000001419	WDR35	WD repeat domain 35 [Source:HGNC Symbol;Acc:HGNC:29250]	35	20	60	31	11	83	120	162	31	122	2.992	1.581	0.00945884
ENSMLUG00000027742	COPG2	coatomer protein complex subunit gamma 2 [Source:HGNC Symbol;Acc:HGNC:2237]	398	455	478	378	229	772	713	1043	388	843	2.056	1.04	0.00945884
ENSMLUG00000017311	PRKG2	protein kinase, cGMP-dependent, type II [Source:HGNC Symbol;Acc:HGNC:9416]	6320	6584	3808	3996	6756	1719	3191	2289	5493	2400	-2.13675	-1.097	0.00947241
ENSMLUG00000007417	TLR4	toll like receptor 4 [Source:HGNC Symbol;Acc:HGNC:11850]	102	204	263	241	222	710	280	924	206	638	2.634	1.397	0.00960599
ENSMLUG00000002117	F8	coagulation factor VIII [Source:HGNC Symbol;Acc:HGNC:3546]	174	300	372	221	156	885	274	1628	245	929	2.964	1.567	0.00962266
ENSMLUG00000012244	CFTR	cystic fibrosis transmembrane conductance regulator [Source:HGNC Symbol;Acc:HGNC:1884]	641	476	971	640	382	1460	2184	1128	622	1591	2.323	1.216	0.00962266
ENSMLUG00000017151	IL17RB	interleukin 17 receptor B [Source:HGNC Symbol;Acc:HGNC:18015]	1344	1739	800	978	1375	333	644	571	1247	516	-2.22717	-1.155	0.00962266
ENSMLUG00000003791	NRAP	nebulin related anchoring protein [Source:HGNC Symbol;Acc:HGNC:7988]	167	291	83	195	153	48	40	81	178	56	-2.65252	-1.408	0.00966444
ENSMLUG00000002659	RILP	Rab interacting lysosomal protein [Source:HGNC Symbol;Acc:HGNC:30266]	424	784	177	427	709	163	169	147	504	160	-2.65957	-1.41	0.00978713
ENSMLUG00000028334		Uncharacterized protein [Source:UniProtKB/TrEMBL;Acc:G1Q4X8]	584	328	34	199	259	36	21	75	281	44	-3.53357	-1.823	0.00978713
ENSMLUG00000023877	CEACAM18	carcinoembryonic antigen related cell adhesion molecule 18 [Source:HGNC Symbol;Acc:HGNC:31949]	13474	13084	7021	8233	10814	3088	6407	2673	10525	4056	-2.34192	-1.228	0.00980972
ENSMLUG00000003052	DEPDC7	DEP domain containing 7 [Source:HGNC Symbol;Acc:HGNC:29899]	3217	4229	1785	2677	3615	1762	968	1138	3105	1289	-2.22222	-1.151	0.0098398
ENSMLUG00000004423	ABCD1	ATP binding cassette subfamily D member 1 [Source:HGNC Symbol;Acc:HGNC:61]	5304	5262	890	4619	3876	1633	484	712	3990	943	-3.08642	-1.625	0.00993479
ENSMLUG00000010743	STON2	stonin 2 [Source:HGNC Symbol;Acc:HGNC:30652]	436	859	160	467	464	112	96	197	477	135	-2.82486	-1.498	0.00994464
ENSMLUG00000004339	ZDHHC23	zinc finger DHHC-type containing 23 [Source:HGNC Symbol;Acc:HGNC:28654]	395	281	247	188	193	63	148	68	261	93	-2.46914	-1.303	0.010239
ENSMLUG00000006497		Uncharacterized protein [Source:UniProtKB/TrEMBL;Acc:G1P756]	103	57	114	114	84	199	195	217	94	204	2.036	1.025	0.010239
ENSMLUG00000007865	MSI2	musashi RNA binding protein 2 [Source:HGNC Symbol;Acc:HGNC:18585]	147	158	226	118	117	297	348	330	153	325	2.011	1.008	0.010239
ENSMLUG00000012131	TBC1D4	TBC1 domain family member 4 [Source:HGNC Symbol;Acc:HGNC:19165]	100	106	297	176	182	395	404	717	172	505	2.546	1.348	0.010239
ENSMLUG00000015258	GLYCTK	glycerate kinase [Source:HGNC Symbol;Acc:HGNC:24247]	1178	820	823	692	1338	423	543	403	970	456	-2.01613	-1.011	0.010239
ENSMLUG00000014961	CLDN11	claudin 11 [Source:HGNC Symbol;Acc:HGNC:8514]	2	10	9	11	7	13	81	48	8	47	3.519	1.815	0.0102767
ENSMLUG00000014204	AKT3	AKT serine/threonine kinase 3 [Source:HGNC Symbol;Acc:HGNC:393]	75	60	129	99	66	204	166	261	86	210	2.245	1.167	0.0104049
ENSMLUG00000013369	IFT88	intraflagellar transport 88 [Source:HGNC Symbol;Acc:HGNC:20606]	94	88	142	107	87	329	132	377	104	279	2.405	1.266	0.0107817
ENSMLUG00000030113		Uncharacterized protein [Source:UniProtKB/TrEMBL;Acc:G1PYQ8]	0	0	0	1	0	23	1	31	0	18	3.775	1.917	0.0107817
ENSMLUG00000029117		Uncharacterized protein [Source:UniProtKB/TrEMBL;Acc:G1PZD9]	14	21	26	15	10	85	44	46	17	58	2.756	1.463	0.0108261
ENSMLUG00000025332		Uncharacterized protein [Source:UniProtKB/TrEMBL;Acc:G1QFV1]	0	1	0	2	4	24	24	9	1	19	3.904	1.965	0.0109106
ENSMLUG00000005098	FAM181B	family with sequence similarity 181 member B [Source:HGNC Symbol;Acc:HGNC:28512]	480	255	65	200	240	54	87	39	248	60	-3.03951	-1.603	0.0109565
ENSMLUG00000004842	MPDZ	multiple PDZ domain crumbs cell polarity complex component [Source:HGNC Symbol;Acc:HGNC:7208]	314	220	360	247	149	471	552	959	258	661	2.319	1.214	0.0111051
ENSMLUG00000014420	MAP2	microtubule associated protein 2 [Source:HGNC Symbol;Acc:HGNC:6839]	61	38	75	43	27	130	123	135	49	129	2.362	1.24	0.0111051
ENSMLUG00000005532	XYLT2	xylosyltransferase 2 [Source:HGNC Symbol;Acc:HGNC:15517]	1098	2030	498	840	1079	253	382	464	1109	366	-2.58398	-1.368	0.0111408
ENSMLUG00000019317	U6	U6 spliceosomal RNA [Source:RFAM;Acc:RF00026]	9	15	12	19	11	63	13	142	13	73	3.426	1.777	0.0111677
ENSMLUG00000003216			14	18	53	9	16	123	58	123	22	101	3.199	1.678	0.0111927
ENSMLUG00000014930	SOSTDC1	sclerostin domain containing 1 [Source:HGNC Symbol;Acc:HGNC:21748]	25	12	42	15	14	153	113	32	22	99	3.194	1.675	0.0111927
ENSMLUG00000007778	APBA1	amyloid beta precursor protein binding family A member 1 [Source:HGNC Symbol;Acc:HGNC:578]	32	20	42	49	24	81	87	99	33	89	2.37	1.245	0.0112123
ENSMLUG00000009428	CPO	carboxypeptidase O [Source:HGNC Symbol;Acc:HGNC:21011]	17761	21460	2881	14298	9416	1715	3462	4455	13163	3211	-3.02115	-1.594	0.0112123
ENSMLUG00000011763		Phosphoinositide phospholipase C [Source:UniProtKB/TrEMBL;Acc:G1PJ21]	23	21	52	28	22	91	66	102	29	86	2.542	1.346	0.0112123
ENSMLUG00000011602	RHOD	ras homolog family member D [Source:HGNC Symbol;Acc:HGNC:670]	4980	8245	1912	4238	4570	844	2076	1606	4789	1509	-2.65252	-1.407	0.0112751
ENSMLUG00000008216	AP5S1	adaptor related protein complex 5 sigma 1 subunit [Source:HGNC Symbol;Acc:HGNC:15875]	172	150	128	182	202	105	66	57	167	76	-2.07039	-1.049	0.0115233
ENSMLUG00000001467	ATP2B2	ATPase plasma membrane Ca2+ transporting 2 [Source:HGNC Symbol;Acc:HGNC:815]	51	15	33	21	12	177	122	46	26	115	3.131	1.647	0.0116648
ENSMLUG00000006781	MYEF2	myelin expression factor 2 [Source:HGNC Symbol;Acc:HGNC:17940]	53	53	104	66	43	164	203	125	64	164	2.317	1.212	0.0118374
ENSMLUG00000011470	CDK18	cyclin dependent kinase 18 [Source:HGNC Symbol;Acc:HGNC:8751]	356	225	88	72	121	26	56	42	172	41	-3.0303	-1.601	0.0118704
ENSMLUG00000009835			76	80	59	136	65	255	104	546	83	302	2.863	1.518	0.0119145
ENSMLUG00000015276	EHD1	EH domain containing 1 [Source:HGNC Symbol;Acc:HGNC:3242]	6015	6855	3322	4676	7858	2171	3014	2577	5745	2587	-2.08333	-1.058	0.0119252
ENSMLUG00000008942	STK32A	serine/threonine kinase 32A [Source:HGNC Symbol;Acc:HGNC:28317]	9	6	4	12	5	25	31	32	7	29	3.044	1.606	0.0120474
ENSMLUG00000009039	NPC1L1	NPC1 like intracellular cholesterol transporter 1 [Source:HGNC Symbol;Acc:HGNC:7898]	12576	12519	2364	8223	9958	3581	1028	2487	9128	2365	-2.92398	-1.55	0.0120474
ENSMLUG00000023232		Uncharacterized protein [Source:UniProtKB/TrEMBL;Acc:G1Q348]	758	265	318	860	407	5236	553	1695	522	2495	3.24	1.696	0.0120474
ENSMLUG00000002502	CLDN5	claudin 5 [Source:HGNC Symbol;Acc:HGNC:2047]	112	319	206	321	159	692	457	640	223	596	2.382	1.252	0.0121739
ENSMLUG00000024819		Amine oxidase [Source:UniProtKB/TrEMBL;Acc:G1QCK1]	1170	491	54	492	321	104	80	88	506	91	-3.34448	-1.743	0.0121739
ENSMLUG00000005554	HEXIM1	hexamethylene bisacetamide inducible 1 [Source:HGNC Symbol;Acc:HGNC:24953]	5523	3552	2482	2908	4370	1723	1956	1591	3767	1757	-2.02429	-1.018	0.0121969
ENSMLUG00000001866	LRCH2	leucine rich repeats and calponin homology domain containing 2 [Source:HGNC Symbol;Acc:HGNC:29292]	25	11	27	19	20	48	63	61	20	57	2.44	1.287	0.0122153
ENSMLUG00000006931		Uncharacterized protein [Source:UniProtKB/TrEMBL;Acc:G1P843]	380	266	103	333	251	108	101	61	267	90	-2.53807	-1.343	0.0122153
ENSMLUG00000027082	DTD1	D-tyrosyl-tRNA deacylase 1 [Source:HGNC Symbol;Acc:HGNC:16219]	122	148	183	200	96	349	302	308	150	320	2.017	1.012	0.0122153
ENSMLUG00000009419	GADD45B	growth arrest and DNA damage inducible beta [Source:HGNC Symbol;Acc:HGNC:4096]	208	221	237	229	132	379	341	897	205	539	2.352	1.234	0.0122944
ENSMLUG00000003499	SRR	serine racemase [Source:HGNC Symbol;Acc:HGNC:14398]	14	15	28	19	24	62	59	47	20	56	2.435	1.284	0.0123517
ENSMLUG00000024488		Uncharacterized protein [Source:UniProtKB/TrEMBL;Acc:G1QBR0]	9510	7871	3474	6717	8028	4030	1846	2304	7120	2727	-2.33645	-1.226	0.0123678
ENSMLUG00000007533	DCBLD1	discoidin, CUB and LCCL domain containing 1 [Source:HGNC Symbol;Acc:HGNC:21479]	3266	3551	1782	2858	3717	1606	1594	1053	3035	1418	-2.0202	-1.015	0.0123943
ENSMLUG00000014077	HLTF	helicase like transcription factor [Source:HGNC Symbol;Acc:HGNC:11099]	90	83	200	105	96	278	243	327	115	283	2.241	1.164	0.0123943
ENSMLUG00000022515		Uncharacterized protein [Source:UniProtKB/TrEMBL;Acc:G1QAV6]	0	0	8	9	12	54	31	81	6	55	3.751	1.907	0.0123943
ENSMLUG00000007481		Uncharacterized protein [Source:UniProtKB/TrEMBL;Acc:G1P9I9]	16	24	16	22	11	59	32	82	18	58	2.69	1.428	0.0124072
ENSMLUG00000012059		Uncharacterized protein [Source:UniProtKB/TrEMBL;Acc:G1PJP9]	261	335	116	204	380	24	70	115	259	70	-2.86533	-1.519	0.0124693
ENSMLUG00000028899			28	28	8	20	21	97	53	59	21	70	2.723	1.445	0.0124693
ENSMLUG00000010248	DHDH	dihydrodiol dehydrogenase [Source:HGNC Symbol;Acc:HGNC:17887]	7623	4508	3725	4147	7505	2630	2572	2328	5502	2510	-2.05761	-1.042	0.0124944
ENSMLUG00000004714	FBXL19	F-box and leucine rich repeat protein 19 [Source:HGNC Symbol;Acc:HGNC:25300]	426	225	276	260	383	163	123	158	314	148	-2.00401	-1.003	0.0125373
ENSMLUG00000005056	ABCC9	ATP binding cassette subfamily C member 9 [Source:HGNC Symbol;Acc:HGNC:60]	83	54	204	123	56	272	253	574	104	366	2.811	1.491	0.0125373
ENSMLUG00000006453	SH3D21	SH3 domain containing 21 [Source:HGNC Symbol;Acc:HGNC:26236]	650	604	234	378	535	220	171	190	480	194	-2.25225	-1.172	0.0125373
ENSMLUG00000009794	AP1S2	adaptor related protein complex 1 sigma 2 subunit [Source:HGNC Symbol;Acc:HGNC:560]	46	45	71	42	33	107	98	130	47	112	2.163	1.113	0.0126149
ENSMLUG00000015366	EEPD1	endonuclease/exonuclease/phosphatase family domain containing 1 [Source:HGNC Symbol;Acc:HGNC:22223]	740	1006	536	582	1256	267	460	202	824	310	-2.36407	-1.242	0.0126149
ENSMLUG00000024517	SOWAHC	sosondowah ankyrin repeat domain family member C [Source:HGNC Symbol;Acc:HGNC:26149]	1455	2000	301	1167	992	95	388	349	1183	277	-3.03951	-1.605	0.0126149
ENSMLUG00000011088	HFE	hemochromatosis [Source:HGNC Symbol;Acc:HGNC:4886]	186	213	104	105	281	54	46	83	178	61	-2.50627	-1.325	0.0126191
ENSMLUG00000029475	CETN3	centrin 3 [Source:HGNC Symbol;Acc:HGNC:1868]	140	176	306	174	142	583	395	357	188	445	2.185	1.128	0.0126191
ENSMLUG00000011368	ARHGAP39	Rho GTPase activating protein 39 [Source:HGNC Symbol;Acc:HGNC:29351]	533	271	253	347	300	159	157	156	341	157	-2.03666	-1.026	0.0129529
ENSMLUG00000004616	MATK	megakaryocyte-associated tyrosine kinase [Source:HGNC Symbol;Acc:HGNC:6906]	2469	4699	1132	2243	2696	795	1136	935	2648	955	-2.42718	-1.279	0.0135076
ENSMLUG00000025423		Uncharacterized protein [Source:UniProtKB/TrEMBL;Acc:G1QAE9]	25	9	15	13	13	50	56	35	15	47	2.623	1.391	0.0136183
ENSMLUG00000007039	SRBD1	S1 RNA binding domain 1 [Source:HGNC Symbol;Acc:HGNC:25521]	152	100	224	189	116	297	363	392	156	351	2.095	1.067	0.0138384
ENSMLUG00000016235	POLR3B	RNA polymerase III subunit B [Source:HGNC Symbol;Acc:HGNC:30348]	106	164	272	206	187	402	442	393	187	412	2.065	1.046	0.0138427
ENSMLUG00000003955	FOCAD	focadhesin [Source:HGNC Symbol;Acc:HGNC:23377]	84	35	144	93	62	352	188	223	84	254	2.578	1.366	0.0140701
ENSMLUG00000009198	LPP	LIM domain containing preferred translocation partner in lipoma [Source:HGNC Symbol;Acc:HGNC:6679]	183	101	103	94	161	250	269	322	128	280	2.054	1.039	0.0140921
ENSMLUG00000003178	RTN2	reticulon 2 [Source:HGNC Symbol;Acc:HGNC:10468]	414	615	112	247	176	103	76	81	313	87	-2.80899	-1.491	0.0141349
ENSMLUG00000003067	FAM172A	family with sequence similarity 172 member A [Source:HGNC Symbol;Acc:HGNC:25365]	182	190	109	69	129	360	267	384	136	337	2.259	1.175	0.014264
ENSMLUG00000005224	HTR2B	5-hydroxytryptamine receptor 2B [Source:HGNC Symbol;Acc:HGNC:5294]	58	48	75	46	17	164	216	94	49	158	2.668	1.416	0.014264
ENSMLUG00000015609	RHBDF1	rhomboid 5 homolog 1 [Source:HGNC Symbol;Acc:HGNC:20561]	474	358	261	465	466	148	254	117	405	173	-2.15517	-1.108	0.0144204
ENSMLUG00000001962	XPNPEP2	X-prolyl aminopeptidase 2 [Source:HGNC Symbol;Acc:HGNC:12823]	15725	16884	6763	5921	15901	3337	4389	5503	12239	4410	-2.42718	-1.278	0.0144445
ENSMLUG00000004011	HNF4G	hepatocyte nuclear factor 4 gamma [Source:HGNC Symbol;Acc:HGNC:5026]	6680	11268	4764	5867	11211	4078	3191	2777	7958	3349	-2.18341	-1.126	0.0146539
ENSMLUG00000008864	SLC7A11	solute carrier family 7 member 11 [Source:HGNC Symbol;Acc:HGNC:11059]	12	22	6	10	18	17	174	48	14	80	3.387	1.76	0.0148453
ENSMLUG00000016002	CPED1	cadherin like and PC-esterase domain containing 1 [Source:HGNC Symbol;Acc:HGNC:26159]	161	109	248	119	97	434	258	437	147	376	2.3	1.202	0.014966
ENSMLUG00000008661	CADM1	cell adhesion molecule 1 [Source:HGNC Symbol;Acc:HGNC:5951]	35	43	51	39	24	106	60	153	38	106	2.417	1.273	0.0150771
ENSMLUG00000009669	HIC2	hypermethylated in cancer 2 [Source:HGNC Symbol;Acc:HGNC:18595]	448	320	82	223	289	75	66	108	272	83	-2.6738	-1.418	0.0152067
ENSMLUG00000017081	PRRG2	proline rich and Gla domain 2 [Source:HGNC Symbol;Acc:HGNC:9470]	374	462	187	349	324	156	164	147	339	156	-2.04499	-1.032	0.0152067
ENSMLUG00000017854			0	1	5	1	1	18	15	15	2	16	3.641	1.864	0.0153753
ENSMLUG00000005116	ZP2	zona pellucida glycoprotein 2 [Source:HGNC Symbol;Acc:HGNC:13188]	119	305	30	85	89	28	10	32	126	23	-3.22581	-1.69	0.015871
ENSMLUG00000017487	CHRM2	cholinergic receptor muscarinic 2 [Source:HGNC Symbol;Acc:HGNC:1951]	158	83	192	202	116	619	258	335	150	404	2.372	1.246	0.0158743
ENSMLUG00000002467	C5orf63	chromosome 5 open reading frame 63 [Source:HGNC Symbol;Acc:HGNC:40051]	2	4	9	2	8	13	24	63	5	33	3.436	1.781	0.0160293
ENSMLUG00000015427	CEP41	centrosomal protein 41 [Source:HGNC Symbol;Acc:HGNC:12370]	20	34	58	41	45	106	106	90	40	101	2.272	1.184	0.0162892
ENSMLUG00000022963		Cytochrome P450 [Source:UniProtKB/TrEMBL;Acc:G1PYS7]	56	69	220	55	29	501	167	480	86	383	3.082	1.624	0.0167231
ENSMLUG00000028632	BOK	BOK, BCL2 family apoptosis regulator [Source:HGNC Symbol;Acc:HGNC:1087]	326	491	141	458	473	105	147	159	378	137	-2.40385	-1.265	0.0167231
ENSMLUG00000006872	PRKCB	protein kinase C beta [Source:HGNC Symbol;Acc:HGNC:9395]	19	18	56	18	44	73	56	325	31	151	3.177	1.668	0.0168066
ENSMLUG00000029288	CBLN3	cerebellin 3 precursor [Source:HGNC Symbol;Acc:HGNC:20146]	15	61	11	10	11	1	3	2	22	2	-3.55872	-1.832	0.0168974
ENSMLUG00000029426		Uncharacterized protein [Source:UniProtKB/TrEMBL;Acc:G1Q906]	249	239	93	211	125	71	31	81	183	61	-2.53165	-1.339	0.0170235
ENSMLUG00000009484	ZNF521	zinc finger protein 521 [Source:HGNC Symbol;Acc:HGNC:24605]	19	36	56	42	16	110	64	175	34	116	2.73	1.449	0.0176165
ENSMLUG00000002145	GNG2	G protein subunit gamma 2 [Source:HGNC Symbol;Acc:HGNC:4404]	47	31	51	73	51	111	90	190	51	130	2.299	1.201	0.0176838
ENSMLUG00000008471			438	311	511	197	376	739	867	802	367	803	2.05	1.036	0.0176838
ENSMLUG00000009471	LY6G6C	lymphocyte antigen 6 complex, locus G6C [Source:HGNC Symbol;Acc:HGNC:13936]	118	259	25	184	43	16	27	27	126	23	-3.20513	-1.682	0.0176838
ENSMLUG00000017158	SLC25A12	solute carrier family 25 member 12 [Source:HGNC Symbol;Acc:HGNC:10982]	294	250	553	396	234	712	781	811	345	768	2.072	1.051	0.0176838
ENSMLUG00000017084		Uncharacterized protein [Source:UniProtKB/TrEMBL;Acc:G1PW27]	3610	9183	3265	8071	8283	2853	2070	2555	6482	2493	-2.31481	-1.209	0.018064
ENSMLUG00000014118	SVEP1	sushi, von Willebrand factor type A, EGF and pentraxin domain containing 1 [Source:HGNC Symbol;Acc:HGNC:15985]	115	134	373	252	86	1058	292	778	192	709	2.831	1.501	0.018151
ENSMLUG00000005199	COQ3	coenzyme Q3, methyltransferase [Source:HGNC Symbol;Acc:HGNC:18175]	159	237	302	177	140	438	541	356	203	445	2.046	1.033	0.018302
ENSMLUG00000006479	CSF3R	colony stimulating factor 3 receptor [Source:HGNC Symbol;Acc:HGNC:2439]	19	86	12	31	16	91	58	457	33	202	3.368	1.752	0.018302
ENSMLUG00000007070	SEC16B	SEC16 homolog B, endoplasmic reticulum export factor [Source:HGNC Symbol;Acc:HGNC:30301]	2028	2084	1119	1600	3177	1115	504	752	2002	790	-2.27273	-1.183	0.018302
ENSMLUG00000007746	MTURN	maturin, neural progenitor differentiation regulator homolog [Source:HGNC Symbol;Acc:HGNC:25457]	494	548	244	446	369	122	192	235	420	183	-2.11864	-1.083	0.018302
ENSMLUG00000007812	APOB	apolipoprotein B [Source:HGNC Symbol;Acc:HGNC:603]	87745	160299	40917	57265	91962	32672	15315	38512	87638	28833	-2.53807	-1.346	0.018302
ENSMLUG00000008793	CILP	cartilage intermediate layer protein [Source:HGNC Symbol;Acc:HGNC:1980]	34	37	109	54	54	181	96	287	58	188	2.651	1.407	0.018302
ENSMLUG00000010433	RIN3	Ras and Rab interactor 3 [Source:HGNC Symbol;Acc:HGNC:18751]	782	972	408	604	1165	274	184	429	786	296	-2.34192	-1.229	0.018302
ENSMLUG00000025924	SGPP1	sphingosine-1-phosphate phosphatase 1 [Source:HGNC Symbol;Acc:HGNC:17720]	1260	2192	946	1381	2102	751	445	811	1576	669	-2.15983	-1.111	0.018302
ENSMLUG00000008112	CCL25	C-C motif chemokine ligand 25 [Source:HGNC Symbol;Acc:HGNC:10624]	40638	36068	6249	22802	22169	9796	1352	5611	25585	5586	-3.04878	-1.608	0.0183994
ENSMLUG00000009048	CORO2B	coronin 2B [Source:HGNC Symbol;Acc:HGNC:2256]	63	42	101	83	29	198	98	363	64	220	2.731	1.449	0.0185313
ENSMLUG00000010198	SLC5A9	solute carrier family 5 member 9 [Source:HGNC Symbol;Acc:HGNC:22146]	2724	1957	1084	2350	3187	454	1324	597	2260	792	-2.45098	-1.292	0.0185313
ENSMLUG00000005811	GRP	gastrin releasing peptide [Source:HGNC Symbol;Acc:HGNC:4605]	14	15	19	6	6	151	35	17	12	68	3.296	1.721	0.0188743
ENSMLUG00000011643	FIBIN	fin bud initiation factor homolog (zebrafish) [Source:HGNC Symbol;Acc:HGNC:33747]	63	57	113	180	55	260	174	511	94	315	2.694	1.43	0.0188743
ENSMLUG00000011885		Cystathionine beta-synthase [Source:UniProtKB/TrEMBL;Acc:G1PJB8]	518	438	472	343	199	815	694	1378	394	962	2.216	1.148	0.0189225
ENSMLUG00000000379	NECTIN1	nectin cell adhesion molecule 1 [Source:HGNC Symbol;Acc:HGNC:9706]	719	575	280	485	461	179	297	148	504	208	-2.1978	-1.136	0.0189248
ENSMLUG00000009724	FLVCR1	feline leukemia virus subgroup C cellular receptor 1 [Source:HGNC Symbol;Acc:HGNC:24682]	1795	1526	491	652	1479	379	266	535	1189	393	-2.52525	-1.338	0.0189248
ENSMLUG00000029405	FAM26E	family with sequence similarity 26 member E [Source:HGNC Symbol;Acc:HGNC:21568]	10	4	14	6	5	43	30	22	8	32	2.935	1.553	0.0189445
ENSMLUG00000024473	CALD1	caldesmon 1 [Source:HGNC Symbol;Acc:HGNC:1441]	1888	946	1454	1631	1200	2514	4895	2311	1424	3240	2.106	1.075	0.0189825
ENSMLUG00000008593	SELE	selectin E [Source:HGNC Symbol;Acc:HGNC:10718]	0	1	1	0	0	2	33	7	0	14	3.47	1.795	0.0193338
ENSMLUG00000005584	TTC7B	tetratricopeptide repeat domain 7B [Source:HGNC Symbol;Acc:HGNC:19858]	59	43	94	75	37	124	150	183	62	152	2.228	1.156	0.0194302
ENSMLUG00000014957	EPHA2	EPH receptor A2 [Source:HGNC Symbol;Acc:HGNC:3386]	6495	4727	2135	2993	3017	1293	1819	1627	3873	1580	-2.21729	-1.148	0.0196461
ENSMLUG00000008508	CCDC91	coiled-coil domain containing 91 [Source:HGNC Symbol;Acc:HGNC:24855]	406	194	326	183	190	548	600	591	260	580	2.074	1.053	0.0196785
ENSMLUG00000013059	CYP2S1	cytochrome P450 family 2 subfamily S member 1 [Source:HGNC Symbol;Acc:HGNC:15654]	1401	1278	324	524	515	64	159	355	808	193	-2.94118	-1.555	0.020004
ENSMLUG00000000226	TRPC4	transient receptor potential cation channel subfamily C member 4 [Source:HGNC Symbol;Acc:HGNC:12336]	1	1	3	3	3	16	24	8	2	16	3.391	1.762	0.0200393
ENSMLUG00000000446	RAB17	RAB17, member RAS oncogene family [Source:HGNC Symbol;Acc:HGNC:16523]	3355	4842	1750	2365	3550	1473	1577	1122	3172	1391	-2.10526	-1.074	0.0201617
ENSMLUG00000002760	PLA2G15	phospholipase A2 group XV [Source:HGNC Symbol;Acc:HGNC:17163]	1386	1757	1021	944	2708	374	638	770	1563	594	-2.32019	-1.215	0.0201617
ENSMLUG00000015441	NCF2	neutrophil cytosolic factor 2 [Source:HGNC Symbol;Acc:HGNC:7661]	70	52	59	86	104	86	169	550	74	268	2.789	1.48	0.0201617
ENSMLUG00000017667	SLC24A2	solute carrier family 24 member 2 [Source:HGNC Symbol;Acc:HGNC:10976]	20	28	27	39	11	41	64	196	25	100	2.909	1.541	0.0201915
ENSMLUG00000014239	ZBTB20	zinc finger and BTB domain containing 20 [Source:HGNC Symbol;Acc:HGNC:13503]	3	0	2	0	1	13	12	13	1	13	3.515	1.814	0.0203007
ENSMLUG00000013082	MCOLN2	mucolipin 2 [Source:HGNC Symbol;Acc:HGNC:13357]	8	7	41	48	42	140	100	146	29	129	3.02	1.595	0.0204738
ENSMLUG00000000785	RNF19B	ring finger protein 19B [Source:HGNC Symbol;Acc:HGNC:26886]	3845	3856	1662	2867	3289	1115	1561	1678	3104	1451	-2.00401	-1.004	0.0207319
ENSMLUG00000005737	IL1RAP	interleukin 1 receptor accessory protein [Source:HGNC Symbol;Acc:HGNC:5995]	11	20	31	17	26	57	40	110	21	69	2.637	1.399	0.0210641
ENSMLUG00000014853			120	13	7	36	14	3	4	4	38	4	-3.44828	-1.784	0.021137
ENSMLUG00000011832	COL12A1	collagen type XII alpha 1 chain [Source:HGNC Symbol;Acc:HGNC:2188]	434	287	702	701	316	2149	769	1165	488	1361	2.409	1.269	0.0211746
ENSMLUG00000000718	PRKDC	protein kinase, DNA-activated, catalytic polypeptide [Source:HGNC Symbol;Acc:HGNC:9413]	68	64	229	147	83	380	239	465	118	361	2.544	1.347	0.0212478
ENSMLUG00000013888	WDR60	WD repeat domain 60 [Source:HGNC Symbol;Acc:HGNC:21862]	35	34	90	46	16	170	108	156	44	145	2.636	1.398	0.0213713
ENSMLUG00000002136	AHI1	Abelson helper integration site 1 [Source:HGNC Symbol;Acc:HGNC:21575]	85	117	134	172	75	356	167	345	117	289	2.234	1.16	0.0214301
ENSMLUG00000011434	ROBO1	roundabout guidance receptor 1 [Source:HGNC Symbol;Acc:HGNC:10249]	20	17	35	32	32	70	47	118	27	78	2.446	1.29	0.0214301
ENSMLUG00000007970	ALOXE3	arachidonate lipoxygenase 3 [Source:HGNC Symbol;Acc:HGNC:13743]	328	295	25	63	75	41	8	19	157	23	-3.30033	-1.721	0.0214637
ENSMLUG00000013366		Uncharacterized protein [Source:UniProtKB/TrEMBL;Acc:G1PMM8]	39	38	54	72	38	192	117	74	48	128	2.329	1.22	0.0214637
ENSMLUG00000013722	CLEC6A	C-type lectin domain family 6 member A [Source:HGNC Symbol;Acc:HGNC:14556]	6	1	9	13	9	26	19	88	8	44	3.234	1.693	0.0214637
ENSMLUG00000011496	SLC7A14	solute carrier family 7 member 14 [Source:HGNC Symbol;Acc:HGNC:29326]	37	19	43	33	31	92	74	65	33	77	2.148	1.103	0.0214827
ENSMLUG00000010732	TJP3	tight junction protein 3 [Source:HGNC Symbol;Acc:HGNC:11829]	3763	4183	2961	3208	5074	1470	2687	1228	3838	1795	-2.00401	-1.002	0.0220498
ENSMLUG00000029433		5-hydroxyisourate hydrolase [Source:UniProtKB/TrEMBL;Acc:G1Q106]	216	131	73	166	452	72	60	42	208	58	-2.73224	-1.448	0.0220714
ENSMLUG00000015422	SOCS2	suppressor of cytokine signaling 2 [Source:HGNC Symbol;Acc:HGNC:19382]	72	202	168	129	108	471	251	290	136	337	2.232	1.159	0.0221833
ENSMLUG00000022968	REEP4	receptor accessory protein 4 [Source:HGNC Symbol;Acc:HGNC:26176]	814	962	280	612	669	210	335	254	667	266	-2.24215	-1.165	0.0221833
ENSMLUG00000002344	GRIA1	glutamate ionotropic receptor AMPA type subunit 1 [Source:HGNC Symbol;Acc:HGNC:4571]	32	35	41	24	12	119	72	62	29	84	2.472	1.305	0.0222366
ENSMLUG00000007107	FGF1	fibroblast growth factor 1 [Source:HGNC Symbol;Acc:HGNC:3665]	70	91	121	123	46	139	289	279	90	236	2.305	1.205	0.0222366
ENSMLUG00000007736	GULP1	GULP, engulfment adaptor PTB domain containing 1 [Source:HGNC Symbol;Acc:HGNC:18649]	116	121	119	41	46	391	187	216	89	265	2.503	1.324	0.0222366
ENSMLUG00000015398	CIT	citron rho-interacting serine/threonine kinase [Source:HGNC Symbol;Acc:HGNC:1985]	20	43	98	55	46	123	308	112	52	181	2.698	1.432	0.0222366
ENSMLUG00000015311	SLC25A27	solute carrier family 25 member 27 [Source:HGNC Symbol;Acc:HGNC:21065]	8	4	18	8	4	58	13	56	8	42	3.13	1.646	0.0224407
ENSMLUG00000007840	PLEKHH3	pleckstrin homology, MyTH4 and FERM domain containing H3 [Source:HGNC Symbol;Acc:HGNC:26105]	1538	1142	388	927	822	443	342	342	963	376	-2.27273	-1.186	0.0224589
ENSMLUG00000005733	SGCD	sarcoglycan delta [Source:HGNC Symbol;Acc:HGNC:10807]	60	27	78	41	35	96	152	130	48	126	2.3	1.202	0.022629
ENSMLUG00000016958	DNM3	dynamin 3 [Source:HGNC Symbol;Acc:HGNC:29125]	46	30	48	21	21	75	91	90	33	85	2.274	1.185	0.022629
ENSMLUG00000017190	IGF1R	insulin like growth factor 1 receptor [Source:HGNC Symbol;Acc:HGNC:5465]	39	31	54	44	29	77	89	92	39	86	2.023	1.016	0.0227835
ENSMLUG00000002425	LTBP1	latent transforming growth factor beta binding protein 1 [Source:HGNC Symbol;Acc:HGNC:6714]	127	234	515	354	297	817	937	645	305	800	2.309	1.207	0.0228632
ENSMLUG00000017719	PIGR	polymeric immunoglobulin receptor [Source:HGNC Symbol;Acc:HGNC:8968]	12207	14823	19763	19772	12598	95930	55540	10924	15833	54131	2.689	1.427	0.0228632
ENSMLUG00000004732	SLC2A6	solute carrier family 2 member 6 [Source:HGNC Symbol;Acc:HGNC:11011]	108	108	43	253	345	27	60	32	171	40	-2.92398	-1.548	0.0229301
ENSMLUG00000000004	KCNG1	potassium voltage-gated channel modifier subfamily G member 1 [Source:HGNC Symbol;Acc:HGNC:6248]	282	423	360	432	187	173	154	64	337	130	-2.28311	-1.192	0.022955
ENSMLUG00000004652	JUP	junction plakoglobin [Source:HGNC Symbol;Acc:HGNC:6207]	19884	15747	6917	13591	15674	3193	8880	4159	14363	5411	-2.32558	-1.216	0.0231863
ENSMLUG00000010930	CCDC96	coiled-coil domain containing 96 [Source:HGNC Symbol;Acc:HGNC:26900]	85	67	44	48	45	16	28	22	58	22	-2.29358	-1.199	0.0232402
ENSMLUG00000009115	TSPO	translocator protein [Source:HGNC Symbol;Acc:HGNC:1158]	3154	4500	1934	2457	3590	1214	1956	965	3127	1378	-2.09205	-1.064	0.023279
ENSMLUG00000003577	PRELP	proline and arginine rich end leucine rich repeat protein [Source:HGNC Symbol;Acc:HGNC:9357]	223	53	233	210	80	568	762	288	160	539	2.67	1.417	0.0233938
ENSMLUG00000004097	CYP27A1	cytochrome P450 family 27 subfamily A member 1 [Source:HGNC Symbol;Acc:HGNC:2605]	2279	3077	984	2629	3045	1226	965	824	2403	1005	-2.1692	-1.117	0.0233938
ENSMLUG00000028659		C-X-C motif chemokine [Source:UniProtKB/TrEMBL;Acc:G1Q322]	57	255	82	130	28	360	1181	154	110	565	3.13	1.646	0.0233938
ENSMLUG00000013999	ULK4	unc-51 like kinase 4 [Source:HGNC Symbol;Acc:HGNC:15784]	25	17	42	27	18	67	73	60	26	67	2.286	1.193	0.0234079
ENSMLUG00000011418	SLC25A21	solute carrier family 25 member 21 [Source:HGNC Symbol;Acc:HGNC:14411]	4	4	9	8	3	37	16	22	6	25	2.957	1.564	0.0234518
ENSMLUG00000006658	SV2C	synaptic vesicle glycoprotein 2C [Source:HGNC Symbol;Acc:HGNC:30670]	60	27	52	39	41	204	81	82	44	122	2.396	1.261	0.0236311
ENSMLUG00000015455	SLC35E4	solute carrier family 35 member E4 [Source:HGNC Symbol;Acc:HGNC:17058]	471	327	228	215	220	72	152	134	292	119	-2.1978	-1.137	0.0236311
ENSMLUG00000006532		Uncharacterized protein [Source:UniProtKB/TrEMBL;Acc:G1P785]	850	1313	369	563	1070	154	418	286	833	286	-2.45098	-1.293	0.0236703
ENSMLUG00000014716	EGLN3	egl-9 family hypoxia inducible factor 3 [Source:HGNC Symbol;Acc:HGNC:14661]	2166	1508	370	835	359	306	293	246	1048	282	-2.76243	-1.467	0.0236703
ENSMLUG00000015321	NHSL1	NHS like 1 [Source:HGNC Symbol;Acc:HGNC:21021]	4027	4377	2783	3816	5918	907	2583	1807	4184	1766	-2.15517	-1.107	0.0238679
ENSMLUG00000004830	DNAL1	dynein axonemal light chain 1 [Source:HGNC Symbol;Acc:HGNC:23247]	8	10	11	7	5	27	24	29	8	27	2.63	1.395	0.0239009
ENSMLUG00000003182	IGSF3	immunoglobulin superfamily member 3 [Source:HGNC Symbol;Acc:HGNC:5950]	2812	2847	1815	1896	4405	456	1564	1011	2755	1010	-2.35849	-1.238	0.023928
ENSMLUG00000011071	PMEPA1	prostate transmembrane protein, androgen induced 1 [Source:HGNC Symbol;Acc:HGNC:14107]	153	131	60	195	98	59	48	32	127	46	-2.35849	-1.239	0.0240705
ENSMLUG00000004736			28	19	70	21	34	83	127	106	34	105	2.516	1.331	0.0245833
ENSMLUG00000024151	ZYX	zyxin [Source:HGNC Symbol;Acc:HGNC:13200]	1589	1788	672	1610	1174	625	742	372	1367	580	-2.14592	-1.1	0.0247311
ENSMLUG00000024283			3	7	6	7	1	21	24	20	5	22	2.998	1.584	0.0247311
ENSMLUG00000025993			6	44	25	12	13	3	3	3	20	3	-3.21543	-1.684	0.0247311
ENSMLUG00000029512	CNRIP1	cannabinoid receptor interacting protein 1 [Source:HGNC Symbol;Acc:HGNC:24546]	652	218	131	288	361	75	85	152	330	104	-2.5641	-1.359	0.0247311
ENSMLUG00000024441	STOX2	storkhead box 2 [Source:HGNC Symbol;Acc:HGNC:25450]	10	18	32	28	11	52	54	79	20	62	2.552	1.352	0.0248812
ENSMLUG00000005006	MT3	metallothionein 3 [Source:HGNC Symbol;Acc:HGNC:7408]	4	11	6	2	5	24	11	57	6	31	3.155	1.658	0.0249319
ENSMLUG00000008342	ABCA9	ATP binding cassette subfamily A member 9 [Source:HGNC Symbol;Acc:HGNC:39]	47	76	179	142	30	442	123	621	95	395	2.907	1.54	0.0249524
ENSMLUG00000006141	CCDC80	coiled-coil domain containing 80 [Source:HGNC Symbol;Acc:HGNC:30649]	17	46	120	29	17	99	157	402	46	219	3.043	1.605	0.0249653
ENSMLUG00000009128	DMGDH	dimethylglycine dehydrogenase [Source:HGNC Symbol;Acc:HGNC:24475]	11	7	7	8	9	22	24	33	8	26	2.584	1.37	0.0249653
ENSMLUG00000011941	FILIP1	filamin A interacting protein 1 [Source:HGNC Symbol;Acc:HGNC:21015]	371	255	526	476	193	1347	518	998	364	954	2.303	1.203	0.0249653
ENSMLUG00000014653		Protein S100 [Source:UniProtKB/TrEMBL;Acc:G1PQH6]	6350	4643	1823	5784	6909	2800	1517	1007	5102	1775	-2.42718	-1.279	0.025218
ENSMLUG00000006798	RECK	reversion inducing cysteine rich protein with kazal motifs [Source:HGNC Symbol;Acc:HGNC:11345]	44	45	89	71	37	135	102	194	57	144	2.233	1.159	0.0253522
ENSMLUG00000002947	RTN4IP1	reticulon 4 interacting protein 1 [Source:HGNC Symbol;Acc:HGNC:18647]	343	307	462	448	224	1173	681	546	357	800	2.07	1.049	0.0253628
ENSMLUG00000007670	TTPA	alpha tocopherol transfer protein [Source:HGNC Symbol;Acc:HGNC:12404]	346	488	70	131	361	63	99	66	279	76	-2.73973	-1.453	0.0253649
ENSMLUG00000013764	GPM6B	glycoprotein M6B [Source:HGNC Symbol;Acc:HGNC:4461]	33	27	57	28	19	94	62	111	33	89	2.346	1.23	0.0254688
ENSMLUG00000009565	SCIN	scinderin [Source:HGNC Symbol;Acc:HGNC:21695]	16895	11065	9094	9251	15426	3016	8195	4407	12346	5206	-2.15054	-1.105	0.0257118
ENSMLUG00000000215	ITPKC	inositol-trisphosphate 3-kinase C [Source:HGNC Symbol;Acc:HGNC:14897]	1851	1296	753	961	1896	383	746	571	1351	567	-2.15517	-1.109	0.0262722
ENSMLUG00000026862		Uncharacterized protein [Source:UniProtKB/TrEMBL;Acc:G1Q8J9]	673	923	330	465	978	52	219	315	674	195	-2.65957	-1.41	0.0262722
ENSMLUG00000011596	CDS1	CDP-diacylglycerol synthase 1 [Source:HGNC Symbol;Acc:HGNC:1800]	4666	6145	1780	3683	4124	2031	1627	1622	4080	1760	-2.11416	-1.081	0.0263464
ENSMLUG00000014714	NR6A1	nuclear receptor subfamily 6 group A member 1 [Source:HGNC Symbol;Acc:HGNC:7985]	269	309	92	133	688	80	56	97	298	78	-2.77008	-1.472	0.0264984
ENSMLUG00000008305	ZC4H2	zinc finger C4H2-type containing [Source:HGNC Symbol;Acc:HGNC:24931]	4	8	11	6	1	25	49	16	6	30	3.072	1.619	0.0265166
ENSMLUG00000023347		Uncharacterized protein [Source:UniProtKB/TrEMBL;Acc:G1Q0L4]	169	18	17	28	21	338	292	170	51	267	3.11	1.637	0.0268434
ENSMLUG00000000057			1	4	3	6	10	21	5	94	5	40	3.308	1.726	0.0271523
ENSMLUG00000007892	RNF128	ring finger protein 128, E3 ubiquitin protein ligase [Source:HGNC Symbol;Acc:HGNC:21153]	5134	5485	1385	2774	3679	1247	1657	1382	3691	1429	-2.27273	-1.184	0.0271523
ENSMLUG00000012927	TCF4	transcription factor 4 [Source:HGNC Symbol;Acc:HGNC:11634]	180	210	404	326	336	672	462	748	291	627	2.007	1.005	0.0271523
ENSMLUG00000001015	SERPINE1	serpin family E member 1 [Source:HGNC Symbol;Acc:HGNC:8583]	43	124	63	173	40	194	264	413	89	290	2.609	1.383	0.0272042
ENSMLUG00000006313	SPHK2	sphingosine kinase 2 [Source:HGNC Symbol;Acc:HGNC:18859]	4955	4867	2277	2958	4817	1330	2562	1138	3975	1677	-2.14592	-1.103	0.0273277
ENSMLUG00000007025	CDKN2B	cyclin dependent kinase inhibitor 2B [Source:HGNC Symbol;Acc:HGNC:1788]	1963	1853	470	812	1528	351	558	499	1325	469	-2.39234	-1.26	0.027348
ENSMLUG00000013370	PARD6B	par-6 family cell polarity regulator beta [Source:HGNC Symbol;Acc:HGNC:16245]	2449	2971	749	1146	2057	600	889	584	1874	691	-2.34192	-1.227	0.027348
ENSMLUG00000010261	PSAT1	phosphoserine aminotransferase 1 [Source:HGNC Symbol;Acc:HGNC:19129]	220	130	188	121	98	287	600	245	151	377	2.225	1.154	0.0273482
ENSMLUG00000000796	LAMA4	laminin subunit alpha 4 [Source:HGNC Symbol;Acc:HGNC:6484]	156	173	354	195	136	553	408	411	203	457	2.075	1.053	0.0273761
ENSMLUG00000009416	CTXN3	cortexin 3 [Source:HGNC Symbol;Acc:HGNC:31110]	4	11	23	16	8	64	61	24	12	50	2.821	1.496	0.0276415
ENSMLUG00000030117		Uncharacterized protein [Source:UniProtKB/TrEMBL;Acc:G1Q4T5]	38	43	91	46	62	144	136	110	56	130	2.112	1.079	0.0279941
ENSMLUG00000010068	CLDN15	claudin 15 [Source:HGNC Symbol;Acc:HGNC:2036]	16966	15088	4862	10608	11243	7107	2381	2148	11753	3879	-2.48756	-1.314	0.0280277
ENSMLUG00000003393	NEB	nebulin [Source:HGNC Symbol;Acc:HGNC:7720]	0	3	2	1	0	11	5	37	1	18	3.314	1.729	0.0283787
ENSMLUG00000015264	PHKA2	phosphorylase kinase regulatory subunit alpha 2 [Source:HGNC Symbol;Acc:HGNC:8926]	12	30	36	30	24	104	48	71	26	74	2.381	1.251	0.0284858
ENSMLUG00000004575	NCKAP5	NCK associated protein 5 [Source:HGNC Symbol;Acc:HGNC:29847]	9	4	7	4	18	12	41	76	8	43	3.057	1.612	0.028774
ENSMLUG00000009355	ERG	ERG, ETS transcription factor [Source:HGNC Symbol;Acc:HGNC:3446]	29	72	87	95	76	242	92	294	72	209	2.44	1.287	0.0288918
ENSMLUG00000011073	CCDC65	coiled-coil domain containing 65 [Source:HGNC Symbol;Acc:HGNC:29937]	4	7	12	6	3	25	17	40	6	27	2.884	1.528	0.0290298
ENSMLUG00000002332	DGAT1	diacylglycerol O-acyltransferase 1 [Source:HGNC Symbol;Acc:HGNC:2843]	19638	26944	6309	15772	15804	8811	5952	4612	16893	6458	-2.28311	-1.191	0.0293464
ENSMLUG00000009683		Uncharacterized protein [Source:UniProtKB/TrEMBL;Acc:G1PE89]	855	505	173	436	183	120	80	182	430	127	-2.6178	-1.387	0.0293464
ENSMLUG00000013345	MIPOL1	mirror-image polydactyly 1 [Source:HGNC Symbol;Acc:HGNC:21460]	48	28	44	54	26	97	115	71	40	94	2.122	1.086	0.0293464
ENSMLUG00000016673	RNF144B	ring finger protein 144B [Source:HGNC Symbol;Acc:HGNC:21578]	276	212	159	166	141	132	973	771	191	625	2.596	1.376	0.0293464
ENSMLUG00000003375	FAM109A	family with sequence similarity 109 member A [Source:HGNC Symbol;Acc:HGNC:26509]	982	621	321	544	697	208	369	228	633	268	-2.1322	-1.093	0.0294354
ENSMLUG00000003563	PLSCR4	phospholipid scramblase 4 [Source:HGNC Symbol;Acc:HGNC:16497]	92	74	141	127	70	207	172	272	101	217	2	1	0.0294354
ENSMLUG00000006746	ANKRD6	ankyrin repeat domain 6 [Source:HGNC Symbol;Acc:HGNC:17280]	4	11	9	7	12	24	20	54	9	33	2.759	1.464	0.0299446
ENSMLUG00000011543	TNFAIP3	TNF alpha induced protein 3 [Source:HGNC Symbol;Acc:HGNC:11896]	1699	2170	572	778	1623	364	571	586	1368	507	-2.32558	-1.216	0.0299446
ENSMLUG00000006474		Uncharacterized protein [Source:UniProtKB/TrEMBL;Acc:G1P740]	28	27	15	31	20	113	18	146	24	92	2.773	1.472	0.0300026
ENSMLUG00000008001	LGALSL	galectin like [Source:HGNC Symbol;Acc:HGNC:25012]	263	346	58	179	155	60	67	69	200	65	-2.48756	-1.316	0.0300026
ENSMLUG00000010246		Uncharacterized protein [Source:UniProtKB/TrEMBL;Acc:L7N1J7]	4	15	40	34	9	217	45	56	20	106	3.053	1.61	0.0300026
ENSMLUG00000015998	FOXP2	forkhead box P2 [Source:HGNC Symbol;Acc:HGNC:13875]	31	10	20	13	11	31	59	76	17	55	2.575	1.365	0.0300026
ENSMLUG00000024374		Uncharacterized protein [Source:UniProtKB/TrEMBL;Acc:G1Q318]	231	65	116	31	107	9	47	8	110	21	-3.003	-1.588	0.0300026
ENSMLUG00000029940	NEFM	neurofilament, medium polypeptide [Source:HGNC Symbol;Acc:HGNC:7734]	40	27	63	69	20	218	185	52	44	152	2.659	1.411	0.0300026
ENSMLUG00000007068	LRRC4C	leucine rich repeat containing 4C [Source:HGNC Symbol;Acc:HGNC:29317]	12	18	32	12	14	98	39	41	18	59	2.604	1.381	0.0300386
ENSMLUG00000012851	ARMC7	armadillo repeat containing 7 [Source:HGNC Symbol;Acc:HGNC:26168]	30	30	70	43	30	17	11	12	41	13	-2.46914	-1.303	0.0300386
ENSMLUG00000006946	TCN2	transcobalamin 2 [Source:HGNC Symbol;Acc:HGNC:11653]	26756	15056	12273	13714	33372	1968	6854	10286	20234	6369	-2.53807	-1.342	0.0300707
ENSMLUG00000013565	NAIF1	nuclear apoptosis inducing factor 1 [Source:HGNC Symbol;Acc:HGNC:25446]	179	232	86	166	201	64	100	53	173	72	-2.15054	-1.103	0.0303503
ENSMLUG00000000271	DPYSL2	dihydropyrimidinase like 2 [Source:HGNC Symbol;Acc:HGNC:3014]	203	238	476	320	199	754	420	850	287	675	2.129	1.09	0.0304724
ENSMLUG00000010555			2734	3711	983	2290	3466	453	1552	606	2637	870	-2.47525	-1.307	0.0306258
ENSMLUG00000001697			2751	2374	925	2201	2090	753	942	1123	2068	939	-2.03252	-1.023	0.0309086
ENSMLUG00000026507		Uncharacterized protein [Source:UniProtKB/TrEMBL;Acc:G1PZ69]	31	7	25	12	8	4	1	0	17	2	-3.21543	-1.684	0.0309599
ENSMLUG00000027634	TM6SF2	transmembrane 6 superfamily member 2 [Source:HGNC Symbol;Acc:HGNC:11861]	5808	5947	1845	2976	5846	2332	1526	1473	4484	1777	-2.22717	-1.156	0.0309599
ENSMLUG00000009632	THRB	thyroid hormone receptor beta [Source:HGNC Symbol;Acc:HGNC:11799]	49	52	74	32	41	78	111	173	50	121	2.174	1.12	0.0310463
ENSMLUG00000011123	ADAMTS5	ADAM metallopeptidase with thrombospondin type 1 motif 5 [Source:HGNC Symbol;Acc:HGNC:221]	79	97	90	98	89	530	96	178	91	268	2.457	1.297	0.0310463
ENSMLUG00000007138	AKAP6	A-kinase anchoring protein 6 [Source:HGNC Symbol;Acc:HGNC:376]	54	20	82	52	32	149	135	106	48	130	2.321	1.215	0.0314842
ENSMLUG00000008558	SELL	selectin L [Source:HGNC Symbol;Acc:HGNC:10720]	15	61	36	21	51	78	43	386	37	169	2.946	1.559	0.0314842
ENSMLUG00000028747			670	566	74	172	277	71	85	116	352	91	-2.74725	-1.457	0.0321234
ENSMLUG00000009825	NCKAP5L	NCK associated protein 5 like [Source:HGNC Symbol;Acc:HGNC:29321]	351	396	209	324	263	177	80	169	309	142	-2.01207	-1.009	0.0322135
ENSMLUG00000025748			74	30	15	28	22	1	9	9	34	6	-2.98507	-1.576	0.0324829
ENSMLUG00000015613	P3H2	prolyl 3-hydroxylase 2 [Source:HGNC Symbol;Acc:HGNC:19317]	102	75	225	216	112	267	373	475	146	372	2.241	1.164	0.0324971
ENSMLUG00000016612	DEDD2	death effector domain containing 2 [Source:HGNC Symbol;Acc:HGNC:24450]	2736	2464	1199	1732	3134	674	1307	1021	2253	1001	-2.06186	-1.044	0.0327871
ENSMLUG00000007472	RAB11FIP1	RAB11 family interacting protein 1 [Source:HGNC Symbol;Acc:HGNC:30265]	3465	2900	1144	1809	3533	742	1379	1027	2570	1049	-2.18341	-1.126	0.0328772
ENSMLUG00000010918	TRABD2B	TraB domain containing 2B [Source:HGNC Symbol;Acc:HGNC:44200]	2	7	5	5	3	17	22	15	4	18	2.841	1.507	0.0328772
ENSMLUG00000008252	LRRC6	leucine rich repeat containing 6 [Source:HGNC Symbol;Acc:HGNC:16725]	3	8	3	3	2	29	27	7	4	21	3.056	1.612	0.0328983
ENSMLUG00000003146	ETNPPL	ethanolamine-phosphate phospho-lyase [Source:HGNC Symbol;Acc:HGNC:14404]	6	0	5	3	1	8	23	38	3	23	3.185	1.671	0.0329788
ENSMLUG00000007609			28	77	80	67	75	122	124	264	65	170	2.271	1.184	0.0330759
ENSMLUG00000016911	HMCN1	hemicentin 1 [Source:HGNC Symbol;Acc:HGNC:19194]	46	66	156	83	57	243	134	296	82	224	2.343	1.228	0.0332068
ENSMLUG00000011905	PLEKHM3	pleckstrin homology domain containing M3 [Source:HGNC Symbol;Acc:HGNC:34006]	51	24	68	41	41	89	80	200	45	123	2.339	1.226	0.0332841
ENSMLUG00000009004	SYNPO	synaptopodin [Source:HGNC Symbol;Acc:HGNC:30672]	630	590	258	299	619	201	259	150	479	203	-2.12766	-1.089	0.0333415
ENSMLUG00000005233			70	56	121	98	61	315	119	176	81	203	2.213	1.146	0.0338359
ENSMLUG00000008762	RBMS1	RNA binding motif single stranded interacting protein 1 [Source:HGNC Symbol;Acc:HGNC:9907]	205	274	495	421	213	562	805	766	322	711	2.036	1.026	0.0339342
ENSMLUG00000002500	SLC38A4	solute carrier family 38 member 4 [Source:HGNC Symbol;Acc:HGNC:14679]	72	102	154	75	103	42	777	440	101	420	2.831	1.501	0.0341791
ENSMLUG00000003855	FTO	fat mass and obesity associated [Source:HGNC Symbol;Acc:HGNC:24678]	127	61	251	113	100	393	290	322	130	335	2.249	1.169	0.0344974
ENSMLUG00000026074		Uncharacterized protein [Source:UniProtKB/TrEMBL;Acc:G1QA70]	0	0	0	1	0	38	0	23	0	20	2.952	1.562	0.0344974
ENSMLUG00000014458	TTYH2	tweety family member 2 [Source:HGNC Symbol;Acc:HGNC:13877]	370	162	226	340	179	112	86	142	255	113	-2.06186	-1.043	0.034566
ENSMLUG00000016990	PI15	peptidase inhibitor 15 [Source:HGNC Symbol;Acc:HGNC:8946]	8	0	4	0	1	9	64	15	3	29	3.193	1.675	0.034566
ENSMLUG00000014446	FAM151A	family with sequence similarity 151 member A [Source:HGNC Symbol;Acc:HGNC:25032]	6191	3515	1368	1299	2548	49	1144	478	2984	557	-2.97619	-1.574	0.0346133
ENSMLUG00000025153	RAB43	RAB43, member RAS oncogene family [Source:HGNC Symbol;Acc:HGNC:19983]	2110	2399	988	1538	2771	1141	684	831	1961	885	-2.03666	-1.026	0.0349246
ENSMLUG00000007593	GAS6	growth arrest specific 6 [Source:HGNC Symbol;Acc:HGNC:4168]	897	568	941	670	798	839	3676	1500	775	2005	2.259	1.176	0.0356231
ENSMLUG00000014946	TSPAN13	tetraspanin 13 [Source:HGNC Symbol;Acc:HGNC:21643]	7310	11393	2808	4619	5620	3355	2056	2062	6350	2491	-2.23214	-1.158	0.0356231
ENSMLUG00000016405	SLIT2	slit guidance ligand 2 [Source:HGNC Symbol;Acc:HGNC:11086]	30	20	82	51	22	91	104	202	41	132	2.538	1.344	0.0356231
ENSMLUG00000028711		Uncharacterized protein [Source:UniProtKB/TrEMBL;Acc:G1Q5A9]	10	36	7	7	15	2	37	368	15	136	3.181	1.669	0.0356231
ENSMLUG00000029371	P4HB	prolyl 4-hydroxylase subunit beta [Source:HGNC Symbol;Acc:HGNC:8548]	127973	182386	49204	112235	103105	59831	47485	42730	114981	50015	-2.08768	-1.062	0.0356231
ENSMLUG00000013705	CDH16	cadherin 16 [Source:HGNC Symbol;Acc:HGNC:1755]	2	2	2	1	4	2	18	33	2	18	3.159	1.659	0.0357557
ENSMLUG00000014794	FABP2	fatty acid binding protein 2 [Source:HGNC Symbol;Acc:HGNC:3556]	24235	11769	1558	7390	12801	4388	1590	2437	11551	2805	-2.77778	-1.474	0.0357739
ENSMLUG00000005455	ADGRF5	adhesion G protein-coupled receptor F5 [Source:HGNC Symbol;Acc:HGNC:19030]	479	976	1327	955	539	3413	955	2620	855	2329	2.328	1.219	0.0359659
ENSMLUG00000027724	TIMP3	TIMP metallopeptidase inhibitor 3 [Source:HGNC Symbol;Acc:HGNC:11822]	155	209	192	212	82	385	277	445	170	369	2.008	1.006	0.0359659
ENSMLUG00000002095	PENK	proenkephalin [Source:HGNC Symbol;Acc:HGNC:8831]	289	213	478	384	109	1054	867	487	295	803	2.326	1.218	0.0360945
ENSMLUG00000007646	SPARCL1	SPARC like 1 [Source:HGNC Symbol;Acc:HGNC:11220]	395	338	832	815	313	1667	1365	943	539	1325	2.186	1.128	0.0360945
ENSMLUG00000030288		Uncharacterized protein [Source:UniProtKB/TrEMBL;Acc:G1Q6R0]	518	540	150	189	311	163	93	112	342	123	-2.34742	-1.231	0.0360945
ENSMLUG00000030451		Integrin beta [Source:UniProtKB/TrEMBL;Acc:G1Q3E4]	83	166	185	300	181	387	346	568	183	434	2.133	1.093	0.0360945
ENSMLUG00000004982	LDB3	LIM domain binding 3 [Source:HGNC Symbol;Acc:HGNC:15710]	53	29	55	50	44	91	147	73	46	104	2.048	1.034	0.0363904
ENSMLUG00000005049	ITGA3	integrin subunit alpha 3 [Source:HGNC Symbol;Acc:HGNC:6139]	10304	8047	4337	8297	9323	2076	5527	2835	8062	3479	-2.09644	-1.068	0.0363904
ENSMLUG00000015377	STAB1	stabilin 1 [Source:HGNC Symbol;Acc:HGNC:18628]	109	120	451	420	101	640	180	2863	240	1228	2.977	1.574	0.0364625
ENSMLUG00000025181		Uncharacterized protein [Source:UniProtKB/TrEMBL;Acc:G1PXQ6]	5	30	15	3	22	60	64	61	15	62	2.791	1.481	0.0365197
ENSMLUG00000006226	ELAVL4	ELAV like neuron-specific RNA binding protein 4 [Source:HGNC Symbol;Acc:HGNC:3315]	39	28	83	61	15	174	138	104	45	139	2.473	1.306	0.0365251
ENSMLUG00000007978	CLDN2	claudin 2 [Source:HGNC Symbol;Acc:HGNC:2041]	38	29	411	100	54	190	1498	535	126	741	3.051	1.609	0.0365251
ENSMLUG00000012312	ZNF438	zinc finger protein 438 [Source:HGNC Symbol;Acc:HGNC:21029]	37	36	104	23	39	125	182	116	48	141	2.425	1.278	0.0365251
ENSMLUG00000009643	ADCYAP1	adenylate cyclase activating polypeptide 1 [Source:HGNC Symbol;Acc:HGNC:241]	12	2	6	10	3	37	37	13	7	29	2.867	1.52	0.0365951
ENSMLUG00000024919	SERTAD1	SERTA domain containing 1 [Source:HGNC Symbol;Acc:HGNC:17932]	1545	873	494	714	1085	418	507	310	942	412	-2.079	-1.055	0.0365951
ENSMLUG00000006229	TRIM37	tripartite motif containing 37 [Source:HGNC Symbol;Acc:HGNC:7523]	117	118	175	147	77	476	206	213	127	298	2.119	1.083	0.0366861
ENSMLUG00000025891	IGFBP5	insulin like growth factor binding protein 5 [Source:HGNC Symbol;Acc:HGNC:5474]	68	36	86	47	32	142	136	106	54	128	2.127	1.089	0.0367576
ENSMLUG00000005202	CCDC158	coiled-coil domain containing 158 [Source:HGNC Symbol;Acc:HGNC:26374]	11	16	9	11	11	26	41	28	12	32	2.336	1.224	0.036857
ENSMLUG00000009494	DDAH2	dimethylarginine dimethylaminohydrolase 2 [Source:HGNC Symbol;Acc:HGNC:2716]	172	220	74	206	110	60	81	47	156	63	-2.1978	-1.135	0.0371223
ENSMLUG00000015301	CYP39A1	cytochrome P450 family 39 subfamily A member 1 [Source:HGNC Symbol;Acc:HGNC:17449]	14	20	55	17	17	75	70	82	25	76	2.459	1.298	0.0371223
ENSMLUG00000029214	ACHE	acetylcholinesterase (Cartwright blood group) [Source:HGNC Symbol;Acc:HGNC:108]	161	93	186	125	153	218	495	242	144	318	2.036	1.026	0.0371223
ENSMLUG00000011838	NCAM1	neural cell adhesion molecule 1 [Source:HGNC Symbol;Acc:HGNC:7656]	124	95	189	123	74	369	262	187	121	273	2.056	1.04	0.0372387
ENSMLUG00000016421	PC	pyruvate carboxylase [Source:HGNC Symbol;Acc:HGNC:8636]	2145	5154	1702	1685	2447	1126	525	1330	2627	994	-2.27273	-1.186	0.0372387
ENSMLUG00000009343	PRICKLE3	prickle planar cell polarity protein 3 [Source:HGNC Symbol;Acc:HGNC:6645]	110	58	52	103	71	104	237	218	79	186	2.132	1.092	0.0373428
ENSMLUG00000017216	CRISPLD2	cysteine rich secretory protein LCCL domain containing 2 [Source:HGNC Symbol;Acc:HGNC:25248]	161	188	248	320	120	388	595	377	207	453	2.013	1.01	0.0381592
ENSMLUG00000006174	S100G	S100 calcium binding protein G [Source:HGNC Symbol;Acc:HGNC:1436]	1	13	46	8	104	76	266	416	34	253	3.101	1.633	0.0384571
ENSMLUG00000006238	MGP	matrix Gla protein [Source:HGNC Symbol;Acc:HGNC:7060]	66	301	499	155	62	927	477	1129	217	844	2.738	1.453	0.0384571
ENSMLUG00000028864	HOXD8	homeobox D8 [Source:HGNC Symbol;Acc:HGNC:5139]	1	4	19	8	4	13	107	23	7	48	3.07	1.618	0.0384792
ENSMLUG00000014167	DTNB	dystrobrevin beta [Source:HGNC Symbol;Acc:HGNC:3058]	40	13	57	40	31	76	56	242	36	125	2.603	1.38	0.0387428
ENSMLUG00000007494	THSD7A	thrombospondin type 1 domain containing 7A [Source:HGNC Symbol;Acc:HGNC:22207]	59	28	100	85	38	164	173	138	62	158	2.224	1.153	0.0391321
ENSMLUG00000001107	PRELID2	PRELI domain containing 2 [Source:HGNC Symbol;Acc:HGNC:28306]	543	322	177	267	454	167	175	113	353	152	-2.09644	-1.068	0.0391386
ENSMLUG00000000029	CROCC	ciliary rootlet coiled-coil, rootletin [Source:HGNC Symbol;Acc:HGNC:21299]	10	11	13	10	11	21	35	35	11	30	2.314	1.211	0.0391921
ENSMLUG00000003472	ADAMTSL4	ADAMTS like 4 [Source:HGNC Symbol;Acc:HGNC:19706]	104	141	179	193	93	482	167	372	142	340	2.138	1.096	0.0391921
ENSMLUG00000003545	MBOAT2	membrane bound O-acyltransferase domain containing 2 [Source:HGNC Symbol;Acc:HGNC:25193]	4461	4339	1351	4281	4025	2130	1009	1417	3691	1519	-2.15517	-1.109	0.0391921
ENSMLUG00000005229	ARMC9	armadillo repeat containing 9 [Source:HGNC Symbol;Acc:HGNC:20730]	24	16	36	23	20	40	63	74	24	59	2.187	1.129	0.0391921
ENSMLUG00000009160	RASSF10	Ras association domain family member 10 [Source:HGNC Symbol;Acc:HGNC:33984]	2	4	7	7	3	11	28	23	5	21	2.816	1.493	0.0391921
ENSMLUG00000012383	IFNGR2	interferon gamma receptor 2 (interferon gamma transducer 1) [Source:HGNC Symbol;Acc:HGNC:5440]	6999	6140	2987	3955	6030	1508	3520	1925	5222	2318	-2.05339	-1.037	0.0391921
ENSMLUG00000024255		Uncharacterized protein [Source:UniProtKB/TrEMBL;Acc:G1Q6N0]	1	0	7	3	0	18	7	51	2	25	3.1	1.632	0.0391921
ENSMLUG00000002051	ARHGEF9	Cdc42 guanine nucleotide exchange factor 9 [Source:HGNC Symbol;Acc:HGNC:14561]	16	11	29	12	8	50	49	38	15	46	2.41	1.269	0.0393871
ENSMLUG00000000545	SCN3A	sodium voltage-gated channel alpha subunit 3 [Source:HGNC Symbol;Acc:HGNC:10590]	23	17	25	13	7	83	41	34	17	53	2.478	1.309	0.0398076
ENSMLUG00000009648	BICD1	BICD cargo adaptor 1 [Source:HGNC Symbol;Acc:HGNC:1049]	34	38	49	31	22	107	99	49	35	85	2.147	1.102	0.0398076
ENSMLUG00000014484	FRMD3	FERM domain containing 3 [Source:HGNC Symbol;Acc:HGNC:24125]	90	122	213	79	83	207	232	443	117	294	2.198	1.136	0.0398076
ENSMLUG00000004057	ITGB3BP	integrin subunit beta 3 binding protein [Source:HGNC Symbol;Acc:HGNC:6157]	19	35	64	26	21	106	81	79	33	89	2.287	1.193	0.0400619
ENSMLUG00000014574	AHDC1	AT-hook DNA binding motif containing 1 [Source:HGNC Symbol;Acc:HGNC:25230]	862	766	316	508	559	169	372	245	602	262	-2.079	-1.055	0.0400619
ENSMLUG00000026516		Uncharacterized protein [Source:UniProtKB/TrEMBL;Acc:G1Q2A8]	1	4	18	0	1	54	7	102	5	54	3.081	1.623	0.0400619
ENSMLUG00000011003	PDGFD	platelet derived growth factor D [Source:HGNC Symbol;Acc:HGNC:30620]	8	6	2	5	1	27	22	11	4	20	2.872	1.522	0.0401454
ENSMLUG00000015880			344	201	135	253	329	81	109	148	252	113	-2.04082	-1.029	0.0401454
ENSMLUG00000016208	LEPR	leptin receptor [Source:HGNC Symbol;Acc:HGNC:6554]	2	7	2	3	12	42	28	11	5	27	2.953	1.562	0.0401454
ENSMLUG00000003028	MAFB	MAF bZIP transcription factor B [Source:HGNC Symbol;Acc:HGNC:6408]	3770	2878	635	1751	2699	703	776	1062	2347	847	-2.32558	-1.217	0.0401589
ENSMLUG00000005285	GFOD2	glucose-fructose oxidoreductase domain containing 2 [Source:HGNC Symbol;Acc:HGNC:28159]	2307	1960	844	1439	2153	1128	376	596	1741	700	-2.18341	-1.128	0.0401589
ENSMLUG00000006483	SMIM24	small integral membrane protein 24 [Source:HGNC Symbol;Acc:HGNC:37244]	18878	19493	4276	11843	22481	8207	4317	3527	15394	5350	-2.36967	-1.246	0.0401615
ENSMLUG00000010342	FAM196B	family with sequence similarity 196 member B [Source:HGNC Symbol;Acc:HGNC:37271]	3	3	2	2	4	6	9	37	3	17	2.996	1.583	0.0401615
ENSMLUG00000005434		Uncharacterized protein [Source:UniProtKB/TrEMBL;Acc:G1P4R7]	31	27	70	26	22	165	78	67	35	103	2.403	1.265	0.0401716
ENSMLUG00000005752	SYT1	synaptotagmin 1 [Source:HGNC Symbol;Acc:HGNC:11509]	120	92	111	102	40	294	190	162	93	215	2.088	1.062	0.0401716
ENSMLUG00000011338	SSPN	sarcospan [Source:HGNC Symbol;Acc:HGNC:11322]	17	9	12	11	15	23	53	34	13	37	2.357	1.237	0.0401716
ENSMLUG00000013368			22	19	61	50	17	175	45	126	34	115	2.584	1.37	0.0401716
ENSMLUG00000022305			218	84	12	59	39	4	26	10	82	13	-2.96736	-1.567	0.0401716
ENSMLUG00000015618	STMN2	stathmin 2 [Source:HGNC Symbol;Acc:HGNC:10577]	132	56	145	145	45	348	225	239	105	271	2.238	1.162	0.040186
ENSMLUG00000015730	GJB2	gap junction protein beta 2 [Source:HGNC Symbol;Acc:HGNC:4284]	376	705	141	370	398	223	102	99	398	141	-2.34742	-1.231	0.0401884
ENSMLUG00000002677	PLCL1	phospholipase C like 1 [Source:HGNC Symbol;Acc:HGNC:9063]	140	75	199	134	79	252	344	240	125	279	2.034	1.024	0.0403597
ENSMLUG00000005413	PHKA1	phosphorylase kinase regulatory subunit alpha 1 [Source:HGNC Symbol;Acc:HGNC:8925]	87	38	121	75	46	127	205	211	73	181	2.171	1.118	0.0403597
ENSMLUG00000007549	NFE2L3	nuclear factor, erythroid 2 like 3 [Source:HGNC Symbol;Acc:HGNC:7783]	325	210	560	382	394	488	1076	923	374	829	2.028	1.02	0.0403597
ENSMLUG00000004715	CCDC191	coiled-coil domain containing 191 [Source:HGNC Symbol;Acc:HGNC:29272]	11	12	36	21	17	63	40	63	19	55	2.358	1.238	0.0403889
ENSMLUG00000015714	HSD17B2	hydroxysteroid 17-beta dehydrogenase 2 [Source:HGNC Symbol;Acc:HGNC:5211]	2591	2073	3270	2119	4337	218	1681	903	2878	934	-2.45098	-1.292	0.0403889
ENSMLUG00000015607	TUBB4A	tubulin beta 4A class IVa [Source:HGNC Symbol;Acc:HGNC:20774]	1645	3911	846	1350	1645	741	885	488	1879	705	-2.27273	-1.186	0.04056
ENSMLUG00000029243		Uncharacterized protein [Source:UniProtKB/TrEMBL;Acc:G1PWT4]	8	25	35	25	36	72	45	121	26	79	2.468	1.304	0.04056
ENSMLUG00000008189	HSPA12A	heat shock protein family A (Hsp70) member 12A [Source:HGNC Symbol;Acc:HGNC:19022]	523	278	107	202	85	83	84	50	239	72	-2.52525	-1.337	0.0407725
ENSMLUG00000008894	CLEC1A	C-type lectin domain family 1 member A [Source:HGNC Symbol;Acc:HGNC:24355]	9	19	48	30	13	67	30	207	24	101	2.793	1.482	0.0407725
ENSMLUG00000012634	IFT22	intraflagellar transport 22 [Source:HGNC Symbol;Acc:HGNC:21895]	19	11	36	19	26	79	43	58	22	60	2.273	1.184	0.0414216
ENSMLUG00000013880	TAP1	transporter 1, ATP binding cassette subfamily B member [Source:HGNC Symbol;Acc:HGNC:43]	2610	2229	1576	1512	5473	816	1333	1024	2680	1058	-2.20751	-1.141	0.0417147
ENSMLUG00000006435	PLXNA4	plexin A4 [Source:HGNC Symbol;Acc:HGNC:9102]	46	36	49	39	17	96	73	88	37	86	2.066	1.047	0.0417198
ENSMLUG00000012088	ANKS4B	ankyrin repeat and sterile alpha motif domain containing 4B [Source:HGNC Symbol;Acc:HGNC:26795]	7512	9354	3551	5397	11694	1701	3747	3760	7502	3069	-2.15517	-1.109	0.0418575
ENSMLUG00000017462	RASGEF1A	RasGEF domain family member 1A [Source:HGNC Symbol;Acc:HGNC:24246]	2	6	6	6	16	11	18	93	7	41	2.962	1.567	0.0418575
ENSMLUG00000004226	KRT79	keratin 79 [Source:HGNC Symbol;Acc:HGNC:28930]	416	171	167	334	135	149	37	41	245	76	-2.5	-1.321	0.0419437
ENSMLUG00000008659	TAT	tyrosine aminotransferase [Source:HGNC Symbol;Acc:HGNC:11573]	39	117	44	28	37	64	231	226	53	174	2.534	1.341	0.0419437
ENSMLUG00000009730	TSPAN7	tetraspanin 7 [Source:HGNC Symbol;Acc:HGNC:11854]	125	126	226	143	63	344	224	397	137	322	2.109	1.077	0.0420332
ENSMLUG00000016531	MN1	MN1 proto-oncogene, transcriptional regulator [Source:HGNC Symbol;Acc:HGNC:7180]	54	53	26	71	31	139	148	68	47	118	2.207	1.142	0.0420332
ENSMLUG00000007185	SLC28A2	solute carrier family 28 member 2 [Source:HGNC Symbol;Acc:HGNC:11002]	10570	12629	5017	4795	15011	3092	4680	4201	9604	3991	-2.13675	-1.095	0.0420584
ENSMLUG00000023648		Uncharacterized protein [Source:UniProtKB/TrEMBL;Acc:G1PZP4]	6047	4153	2167	2434	5324	1911	1827	1796	4025	1845	-2.00401	-1.001	0.0420857
ENSMLUG00000011953	POLM	DNA polymerase mu [Source:HGNC Symbol;Acc:HGNC:9185]	6	1	22	10	3	28	13	124	8	55	3	1.585	0.0422635
ENSMLUG00000012142	DLGAP1	DLG associated protein 1 [Source:HGNC Symbol;Acc:HGNC:2905]	6	3	2	4	1	14	14	19	3	16	2.834	1.503	0.0422635
ENSMLUG00000012673	OFD1	OFD1, centriole and centriolar satellite protein [Source:HGNC Symbol;Acc:HGNC:2567]	411	345	968	700	393	1460	915	1500	563	1292	2.072	1.051	0.0423108
ENSMLUG00000013724	TENM2	teneurin transmembrane protein 2 [Source:HGNC Symbol;Acc:HGNC:29943]	17	4	7	10	4	54	47	10	8	37	2.794	1.482	0.0423108
ENSMLUG00000009812	SNTB1	syntrophin beta 1 [Source:HGNC Symbol;Acc:HGNC:11168]	72	64	98	95	46	224	93	199	75	172	2.067	1.048	0.0426238
ENSMLUG00000014675	LSAMP	limbic system-associated membrane protein [Source:HGNC Symbol;Acc:HGNC:6705]	20	7	13	9	4	33	72	19	11	41	2.699	1.432	0.0433032
ENSMLUG00000010822	TRPV5	transient receptor potential cation channel subfamily V member 5 [Source:HGNC Symbol;Acc:HGNC:3145]	196	167	32	154	37	1	2	39	117	14	-2.99401	-1.583	0.043326
ENSMLUG00000013562	ANO4	anoctamin 4 [Source:HGNC Symbol;Acc:HGNC:23837]	2	6	11	10	5	13	51	24	7	29	2.773	1.471	0.043326
ENSMLUG00000015637	SLC30A2	solute carrier family 30 member 2 [Source:HGNC Symbol;Acc:HGNC:11013]	1059	1354	406	848	1346	187	386	579	1003	384	-2.23714	-1.163	0.043326
ENSMLUG00000001212	KIAA0930	KIAA0930 [Source:HGNC Symbol;Acc:HGNC:1314]	2480	1125	837	1585	1534	493	745	841	1512	693	-2	-1	0.0433505
ENSMLUG00000002350	MNAT1	MNAT1, CDK activating kinase assembly factor [Source:HGNC Symbol;Acc:HGNC:7181]	79	46	181	71	59	294	183	210	87	229	2.252	1.171	0.0433505
ENSMLUG00000005722	ADCY9	adenylate cyclase 9 [Source:HGNC Symbol;Acc:HGNC:240]	4235	4207	1412	2448	4152	968	1359	1902	3291	1410	-2.09205	-1.065	0.0433505
ENSMLUG00000006702	CLCN5	chloride voltage-gated channel 5 [Source:HGNC Symbol;Acc:HGNC:2023]	447	329	185	187	508	137	151	146	331	145	-2.06612	-1.047	0.0433505
ENSMLUG00000012588	SEMA3D	semaphorin 3D [Source:HGNC Symbol;Acc:HGNC:10726]	44	56	67	78	38	136	53	336	57	175	2.45	1.293	0.0433505
ENSMLUG00000022468	C1QL4	complement C1q like 4 [Source:HGNC Symbol;Acc:HGNC:31416]	6	18	6	46	1	0	1	0	15	0	-3.003	-1.585	0.0433505
ENSMLUG00000007319	CAMK4	calcium/calmodulin dependent protein kinase IV [Source:HGNC Symbol;Acc:HGNC:1464]	9	9	23	16	16	40	18	106	15	55	2.653	1.408	0.0435361
ENSMLUG00000008526	SELP	selectin P [Source:HGNC Symbol;Acc:HGNC:10721]	17	73	69	67	53	184	97	157	56	146	2.249	1.17	0.0436056
ENSMLUG00000001396	TNFRSF12A	TNF receptor superfamily member 12A [Source:HGNC Symbol;Acc:HGNC:18152]	1381	856	284	640	622	267	394	113	757	258	-2.38095	-1.25	0.043619
ENSMLUG00000000687	RAD51B	RAD51 paralog B [Source:HGNC Symbol;Acc:HGNC:9822]	13	3	19	9	15	50	40	26	12	39	2.511	1.329	0.0439722
ENSMLUG00000000524	AGPAT1	1-acylglycerol-3-phosphate O-acyltransferase 1 [Source:HGNC Symbol;Acc:HGNC:324]	2781	1524	366	1084	1112	691	272	340	1373	434	-2.46305	-1.299	0.0440359
ENSMLUG00000002092	PGPEP1	pyroglutamyl-peptidase I [Source:HGNC Symbol;Acc:HGNC:13568]	289	282	92	131	254	90	48	104	210	81	-2.23214	-1.157	0.0440359
ENSMLUG00000007180	ANGPTL1	angiopoietin like 1 [Source:HGNC Symbol;Acc:HGNC:489]	105	24	95	54	29	245	200	114	61	186	2.423	1.276	0.0440359
ENSMLUG00000004767	C6orf132	chromosome 6 open reading frame 132 [Source:HGNC Symbol;Acc:HGNC:21288]	4418	3288	1277	3048	3476	497	1761	1299	3101	1186	-2.23714	-1.161	0.0450001
ENSMLUG00000013207	BSND	barttin CLCNK type accessory beta subunit [Source:HGNC Symbol;Acc:HGNC:16512]	25	11	3	21	73	2	2	6	27	3	-2.96736	-1.568	0.0452279
ENSMLUG00000025389	GOLT1A	golgi transport 1A [Source:HGNC Symbol;Acc:HGNC:24766]	3766	4889	1425	2523	3404	1756	1410	1193	3201	1453	-2.01207	-1.008	0.0455024
ENSMLUG00000009090	BMPR1B	bone morphogenetic protein receptor type 1B [Source:HGNC Symbol;Acc:HGNC:1077]	6	8	11	5	4	46	18	14	7	26	2.669	1.416	0.0455404
ENSMLUG00000015015	KCNH1	potassium voltage-gated channel subfamily H member 1 [Source:HGNC Symbol;Acc:HGNC:6250]	2	4	6	0	2	18	10	22	3	17	2.922	1.547	0.0455404
ENSMLUG00000005712	CNN1	calponin 1 [Source:HGNC Symbol;Acc:HGNC:2155]	811	418	393	398	451	1248	1721	524	494	1164	2.106	1.074	0.0455882
ENSMLUG00000014274	C14orf93	chromosome 14 open reading frame 93 [Source:HGNC Symbol;Acc:HGNC:20162]	29	28	55	44	32	120	77	61	38	86	2.054	1.039	0.0456182
ENSMLUG00000003713	EEF2K	eukaryotic elongation factor 2 kinase [Source:HGNC Symbol;Acc:HGNC:24615]	1526	2739	904	1487	1966	458	517	1167	1724	714	-2.1322	-1.093	0.0458053
ENSMLUG00000026360		Uncharacterized protein [Source:UniProtKB/TrEMBL;Acc:G1PZH0]	14	13	14	10	4	42	40	21	11	34	2.434	1.283	0.0459333
ENSMLUG00000000714	DAPK2	death associated protein kinase 2 [Source:HGNC Symbol;Acc:HGNC:2675]	570	895	279	454	383	265	104	252	516	207	-2.17391	-1.12	0.0461772
ENSMLUG00000003317	FBXL18	F-box and leucine rich repeat protein 18 [Source:HGNC Symbol;Acc:HGNC:21874]	420	207	192	247	495	107	160	150	312	139	-2.03666	-1.026	0.0461772
ENSMLUG00000023048		Uncharacterized protein [Source:UniProtKB/TrEMBL;Acc:G1QC86]	35	16	19	22	35	6	8	10	25	8	-2.42718	-1.28	0.0461772
ENSMLUG00000001572	MOGAT2	monoacylglycerol O-acyltransferase 2 [Source:HGNC Symbol;Acc:HGNC:23248]	8235	7521	1602	4573	4519	2698	1497	1814	5290	2003	-2.24719	-1.167	0.046268
ENSMLUG00000011094	TLL1	tolloid like 1 [Source:HGNC Symbol;Acc:HGNC:11843]	1	3	7	9	4	36	4	49	5	30	2.925	1.549	0.046268
ENSMLUG00000012100	GNMT	glycine N-methyltransferase [Source:HGNC Symbol;Acc:HGNC:4415]	183	337	266	162	139	356	186	1774	217	772	2.59	1.373	0.0465812
ENSMLUG00000013292	RHPN2	rhophilin Rho GTPase binding protein 2 [Source:HGNC Symbol;Acc:HGNC:19974]	3670	5586	1477	3660	2920	779	2238	1010	3463	1342	-2.21239	-1.147	0.0473616
ENSMLUG00000006876	PTPRB	protein tyrosine phosphatase, receptor type B [Source:HGNC Symbol;Acc:HGNC:9665]	127	271	390	280	198	1013	187	1064	253	755	2.398	1.262	0.0477383
ENSMLUG00000008111	PPM1K	protein phosphatase, Mg2+/Mn2+ dependent 1K [Source:HGNC Symbol;Acc:HGNC:25415]	60	37	42	77	54	79	99	212	54	130	2.129	1.09	0.0478819
ENSMLUG00000009755	AGMAT	agmatinase [Source:HGNC Symbol;Acc:HGNC:18407]	1354	2604	440	923	1326	708	288	390	1329	462	-2.34742	-1.229	0.0478819
ENSMLUG00000007635		Alkaline phosphatase [Source:UniProtKB/TrEMBL;Acc:G1P9P7]	34883	42419	9385	18823	32552	16384	4198	7403	27612	9328	-2.3753	-1.248	0.0485035
ENSMLUG00000002952	SLC9A7	solute carrier family 9 member A7 [Source:HGNC Symbol;Acc:HGNC:17123]	55	65	152	82	130	113	327	317	97	252	2.23	1.157	0.0487217
ENSMLUG00000010012	KIF5C	kinesin family member 5C [Source:HGNC Symbol;Acc:HGNC:6325]	59	36	83	64	22	137	264	69	53	157	2.384	1.254	0.0487217
ENSMLUG00000000982	ISM1	isthmin 1, angiogenesis inhibitor [Source:HGNC Symbol;Acc:HGNC:16213]	19	20	33	15	12	42	38	87	20	56	2.304	1.204	0.0488256
ENSMLUG00000014809	CIDEB	cell death-inducing DFFA-like effector b [Source:HGNC Symbol;Acc:HGNC:1977]	6924	9661	1588	1890	5877	2142	1233	1633	5188	1669	-2.42718	-1.279	0.0488256
ENSMLUG00000000973	SPTLC3	serine palmitoyltransferase long chain base subunit 3 [Source:HGNC Symbol;Acc:HGNC:16253]	249	116	99	203	92	116	984	415	152	505	2.514	1.33	0.0490236
ENSMLUG00000000093	MDFI	MyoD family inhibitor [Source:HGNC Symbol;Acc:HGNC:6967]	570	732	231	454	574	110	345	141	512	199	-2.20751	-1.142	0.0491053
ENSMLUG00000025018		Uncharacterized protein [Source:UniProtKB/TrEMBL;Acc:G1PZJ7]	33	34	30	1	28	76	114	106	25	99	2.663	1.413	0.049296
ENSMLUG00000023103	GLB1L	galactosidase beta 1 like [Source:HGNC Symbol;Acc:HGNC:28129]	29	20	57	61	34	82	89	119	40	97	2.122	1.085	0.0494251
ENSMLUG00000005310	TEAD4	TEA domain transcription factor 4 [Source:HGNC Symbol;Acc:HGNC:11717]	149	171	104	284	122	78	43	92	166	71	-2.08768	-1.062	0.0495076
a Myotis lucifugus gene identifier in Ensembl Myoluc2.0 database.
b Myotis lucifugus gene name or description are provided where available.
c VST-transformed transcript counts.
d Average VST-transformed transcript counts across groups determined by DESeq2.
e Positive fold-change values indicate higher expression in the co-infected samples relative to mock-infected samples.
f Adjusted p-value of differential expression determined by DESeq2 after Benjamini-Hochberg FDR correction.

## Sheet: Table S5
Table S5. Differentially expressed genes determined by DESeq2 for the MylCoV vs. P. destructans comparison.
Genea	Gene Nameb	Gene Descriptionb	VIR1c	VIR2c	VIR3c	VIR4c	PD1c	PD2c	PD3c	VIRd	PDd	FoldChangee	log2FoldChangee	padjf
ENSMLUG00000015102	TGM1	transglutaminase 1 [Source:HGNC Symbol;Acc:HGNC:11777]	486	355	257	207	35	25	60	326	40	-5.78035	-2.528	3.19e-08
ENSMLUG00000012312	ZNF438	zinc finger protein 438 [Source:HGNC Symbol;Acc:HGNC:21029]	29	28	14	25	175	126	132	24	144	4.635	2.213	3.12e-07
ENSMLUG00000003839	POLH	DNA polymerase eta [Source:HGNC Symbol;Acc:HGNC:9181]	673	433	520	401	128	147	135	507	137	-3.32226	-1.731	5.32e-07
ENSMLUG00000010485	NR1D1	nuclear receptor subfamily 1 group D member 1 [Source:HGNC Symbol;Acc:HGNC:7962]	8060	4754	7513	5830	1934	2083	1817	6539	1945	-3.07692	-1.622	5.32e-07
ENSMLUG00000014430			474	475	379	511	3508	1185	2518	460	2404	4.232	2.081	5.51e-07
ENSMLUG00000008406	PLAGL2	PLAG1 like zinc finger 2 [Source:HGNC Symbol;Acc:HGNC:9047]	475	283	480	302	76	107	83	385	89	-3.69004	-1.886	7.41e-07
ENSMLUG00000015660	DYNC2LI1	dynein cytoplasmic 2 light intermediate chain 1 [Source:HGNC Symbol;Acc:HGNC:24595]	27	39	33	38	148	147	135	34	143	3.6	1.848	7.41e-07
ENSMLUG00000010449	NFIL3	nuclear factor, interleukin 3 regulated [Source:HGNC Symbol;Acc:HGNC:7787]	685	313	608	503	97	125	136	527	119	-3.73134	-1.9	1.34e-06
ENSMLUG00000007567	TBX3	T-box 3 [Source:HGNC Symbol;Acc:HGNC:11602]	1781	877	2124	1802	438	384	366	1646	396	-3.5461	-1.827	3.04e-06
ENSMLUG00000003329		Uncharacterized protein [Source:UniProtKB/TrEMBL;Acc:L7N152]	1499	564	699	1317	196	94	208	1020	166	-4.5045	-2.169	3.95e-06
ENSMLUG00000011239		Uncharacterized protein [Source:UniProtKB/TrEMBL;Acc:G1PHU0]	753	381	1315	712	165	153	125	790	148	-4.11523	-2.044	6.87e-06
ENSMLUG00000011050	FOSL1	FOS like 1, AP-1 transcription factor subunit [Source:HGNC Symbol;Acc:HGNC:13718]	57	69	116	63	13	10	10	76	11	-4.6729	-2.224	8.96e-06
ENSMLUG00000022796	MC5R	melanocortin 5 receptor [Source:HGNC Symbol;Acc:HGNC:6933]	6	14	1	10	163	50	115	8	109	6.013	2.588	8.96e-06
ENSMLUG00000001508			42	18	30	68	0	2	1	40	1	-6.49351	-2.699	1.04e-05
ENSMLUG00000013258	EMC2	ER membrane protein complex subunit 2 [Source:HGNC Symbol;Acc:HGNC:28963]	303	431	313	259	1124	838	1061	326	1008	2.824	1.498	1.04e-05
ENSMLUG00000007593	GAS6	growth arrest specific 6 [Source:HGNC Symbol;Acc:HGNC:4168]	486	720	471	551	1756	1313	1892	557	1654	2.731	1.449	1.86e-05
ENSMLUG00000025450		Uncharacterized protein [Source:UniProtKB/TrEMBL;Acc:G1Q135]	35	40	54	27	214	173	122	39	170	3.592	1.845	2.39e-05
ENSMLUG00000010457	TSC22D2	TSC22 domain family member 2 [Source:HGNC Symbol;Acc:HGNC:29095]	697	536	1249	696	216	231	171	794	206	-3.28947	-1.716	3.28e-05
ENSMLUG00000006235	ART4	ADP-ribosyltransferase 4 (Dombrock blood group) [Source:HGNC Symbol;Acc:HGNC:726]	38	75	68	45	170	241	361	56	257	3.641	1.864	4.63e-05
ENSMLUG00000016412	THBS1	thrombospondin 1 [Source:HGNC Symbol;Acc:HGNC:11785]	4430	5122	4384	3724	1796	1396	1994	4415	1729	-2.40964	-1.269	4.63e-05
ENSMLUG00000007139	KCTD20	potassium channel tetramerization domain containing 20 [Source:HGNC Symbol;Acc:HGNC:21052]	589	398	590	384	160	169	168	490	166	-2.71003	-1.437	5.23e-05
ENSMLUG00000012906	C2orf54	chromosome 2 open reading frame 54 [Source:HGNC Symbol;Acc:HGNC:26216]	3252	996	3830	2434	537	322	614	2628	491	-3.96825	-1.987	5.23e-05
ENSMLUG00000014656	RND3	Rho family GTPase 3 [Source:HGNC Symbol;Acc:HGNC:671]	1805	469	1087	1200	260	251	191	1140	234	-3.7594	-1.911	5.46e-05
ENSMLUG00000010032	NME7	NME/NM23 family member 7 [Source:HGNC Symbol;Acc:HGNC:20461]	68	82	47	41	244	229	184	60	219	3.148	1.655	7.54e-05
ENSMLUG00000014376	BCOR	BCL6 corepressor [Source:HGNC Symbol;Acc:HGNC:20893]	1434	913	1032	790	313	304	414	1042	344	-2.74725	-1.459	7.54e-05
ENSMLUG00000014957	EPHA2	EPH receptor A2 [Source:HGNC Symbol;Acc:HGNC:3386]	4394	2885	6441	5008	1408	1533	800	4682	1247	-3.19489	-1.675	7.54e-05
ENSMLUG00000016772	TP53BP2	tumor protein p53 binding protein 2 [Source:HGNC Symbol;Acc:HGNC:12000]	1908	949	2192	1441	441	453	532	1622	475	-2.99401	-1.582	7.54e-05
ENSMLUG00000012308		Uncharacterized protein [Source:UniProtKB/TrEMBL;Acc:G1PK94]	15	10	27	20	295	341	26	18	221	5.307	2.408	8.04e-05
ENSMLUG00000015464	GJB3	gap junction protein beta 3 [Source:HGNC Symbol;Acc:HGNC:4285]	814	128	296	470	16	46	70	427	44	-4.92611	-2.298	8.04e-05
ENSMLUG00000008945	GEM	GTP binding protein overexpressed in skeletal muscle [Source:HGNC Symbol;Acc:HGNC:4234]	326	462	484	556	176	155	151	457	161	-2.6178	-1.388	8.15e-05
ENSMLUG00000003100			471	354	536	542	170	192	168	476	177	-2.5	-1.321	0.000107
ENSMLUG00000006507	ELP4	elongator acetyltransferase complex subunit 4 [Source:HGNC Symbol;Acc:HGNC:1171]	71	97	73	80	213	274	204	80	230	2.62	1.39	0.000147
ENSMLUG00000000376	FLRT3	fibronectin leucine rich transmembrane protein 3 [Source:HGNC Symbol;Acc:HGNC:3762]	827	1128	2049	1993	475	375	281	1499	377	-3.26797	-1.71	0.000164
ENSMLUG00000007713	CCDC181	coiled-coil domain containing 181 [Source:HGNC Symbol;Acc:HGNC:28051]	6	12	10	12	46	50	73	10	56	3.942	1.979	0.000232
ENSMLUG00000028250		Uncharacterized protein [Source:UniProtKB/TrEMBL;Acc:G1QCE6]	43	22	27	31	131	83	216	31	143	3.568	1.835	0.000297
ENSMLUG00000012154	PLK1	polo like kinase 1 [Source:HGNC Symbol;Acc:HGNC:9077]	515	754	1094	624	268	204	245	747	239	-2.77008	-1.47	0.000302
ENSMLUG00000013820	TRIB1	tribbles pseudokinase 1 [Source:HGNC Symbol;Acc:HGNC:16891]	984	592	1103	1029	272	351	350	927	324	-2.5974	-1.378	0.000302
ENSMLUG00000011232	GIF	gastric intrinsic factor [Source:HGNC Symbol;Acc:HGNC:4268]	14	13	2	13	31	93	264	10	129	4.921	2.299	0.000314
ENSMLUG00000024434	TGIF2	TGFB induced factor homeobox 2 [Source:HGNC Symbol;Acc:HGNC:15764]	51	55	111	63	12	16	6	70	11	-3.95257	-1.98	0.000362
ENSMLUG00000008011	TPH1	tryptophan hydroxylase 1 [Source:HGNC Symbol;Acc:HGNC:12008]	78	141	93	104	319	301	270	104	297	2.588	1.372	0.000397
ENSMLUG00000006732	BMP2	bone morphogenetic protein 2 [Source:HGNC Symbol;Acc:HGNC:1069]	3459	991	4209	2784	651	751	396	2861	599	-3.55872	-1.833	0.0004
ENSMLUG00000004091	AOC2	amine oxidase, copper containing 2 [Source:HGNC Symbol;Acc:HGNC:549]	121	70	75	76	24	17	22	86	21	-3.25733	-1.702	0.000407
ENSMLUG00000010510		Uncharacterized protein [Source:UniProtKB/TrEMBL;Acc:L7N1K0]	5	16	8	5	85	33	89	8	69	4.374	2.129	0.000407
ENSMLUG00000012061	JCHAIN	joining chain of multimeric IgA and IgM [Source:HGNC Symbol;Acc:HGNC:5713]	2643	2276	1089	988	12626	5542	5801	1749	7990	3.496	1.806	0.000417
ENSMLUG00000024897	GMPR2	guanosine monophosphate reductase 2 [Source:HGNC Symbol;Acc:HGNC:4377]	308	310	280	387	937	818	627	321	794	2.32	1.214	0.000417
ENSMLUG00000000390	ZBTB39	zinc finger and BTB domain containing 39 [Source:HGNC Symbol;Acc:HGNC:29014]	524	259	411	276	130	87	116	368	111	-2.85714	-1.516	0.000465
ENSMLUG00000000442	RSRC1	arginine and serine rich coiled-coil 1 [Source:HGNC Symbol;Acc:HGNC:24152]	8	31	14	26	167	70	118	20	118	3.922	1.972	0.000465
ENSMLUG00000001131	CMSS1	cms1 ribosomal small subunit homolog (yeast) [Source:HGNC Symbol;Acc:HGNC:28666]	39	70	52	84	226	155	310	61	230	3.113	1.638	0.000465
ENSMLUG00000004692	KIF23	kinesin family member 23 [Source:HGNC Symbol;Acc:HGNC:6392]	203	302	467	180	61	74	87	288	74	-3.1746	-1.665	0.000465
ENSMLUG00000004835	ELMSAN1	ELM2 and Myb/SANT domain containing 1 [Source:HGNC Symbol;Acc:HGNC:19853]	1168	825	1481	713	326	354	384	1047	355	-2.6455	-1.404	0.000465
ENSMLUG00000017540	SERPINB7	serpin family B member 7 [Source:HGNC Symbol;Acc:HGNC:13902]	1	1	0	1	28	2	172	1	67	4.992	2.32	0.000494
ENSMLUG00000007381	C1orf116	chromosome 1 open reading frame 116 [Source:HGNC Symbol;Acc:HGNC:28667]	4971	2230	4991	4067	969	1434	1458	4065	1287	-2.77008	-1.469	0.000559
ENSMLUG00000007925	AURKA	aurora kinase A [Source:HGNC Symbol;Acc:HGNC:11393]	329	373	602	391	120	181	126	424	142	-2.65252	-1.406	0.000663
ENSMLUG00000005324	ADAM8	ADAM metallopeptidase domain 8 [Source:HGNC Symbol;Acc:HGNC:215]	233	159	168	184	72	71	66	186	70	-2.44499	-1.291	0.000682
ENSMLUG00000013812	FAM117B	family with sequence similarity 117 member B [Source:HGNC Symbol;Acc:HGNC:14440]	202	221	429	316	84	84	105	292	91	-2.78552	-1.478	0.000846
ENSMLUG00000003090	LRRC4	leucine rich repeat containing 4 [Source:HGNC Symbol;Acc:HGNC:15586]	580	231	235	348	79	73	120	348	91	-3.11526	-1.637	0.000854
ENSMLUG00000012356	FSTL3	follistatin like 3 [Source:HGNC Symbol;Acc:HGNC:3973]	505	194	283	405	118	82	95	347	98	-2.95858	-1.564	0.000854
ENSMLUG00000024151	ZYX	zyxin [Source:HGNC Symbol;Acc:HGNC:13200]	1131	886	1497	1081	501	460	489	1149	483	-2.23214	-1.16	0.000858
ENSMLUG00000016545	IRF1	interferon regulatory factor 1 [Source:HGNC Symbol;Acc:HGNC:6116]	3978	1800	2576	1899	1024	766	644	2563	811	-2.75482	-1.46	0.000899
ENSMLUG00000022912		Uncharacterized protein [Source:UniProtKB/TrEMBL;Acc:G1Q862]	69	28	96	60	3	14	6	63	8	-4.1841	-2.064	0.000906
ENSMLUG00000000694		Uncharacterized protein [Source:UniProtKB/TrEMBL;Acc:G1NTW5]	17	77	75	60	10	5	6	57	7	-4.13223	-2.047	0.001
ENSMLUG00000003484	GOLPH3L	golgi phosphoprotein 3 like [Source:HGNC Symbol;Acc:HGNC:24882]	556	719	426	450	1710	1113	1399	538	1407	2.405	1.266	0.001
ENSMLUG00000013915	CSRNP2	cysteine and serine rich nuclear protein 2 [Source:HGNC Symbol;Acc:HGNC:16006]	286	102	166	144	58	35	24	174	39	-3.34448	-1.743	0.001
ENSMLUG00000017621	TNFRSF1B	TNF receptor superfamily member 1B [Source:HGNC Symbol;Acc:HGNC:11917]	432	310	335	332	127	175	112	352	138	-2.35849	-1.238	0.001
ENSMLUG00000028961		Uncharacterized protein [Source:UniProtKB/TrEMBL;Acc:G1Q9D6]	8	56	93	69	4	5	0	56	3	-4.58716	-2.198	0.001
ENSMLUG00000000473	ANXA1	annexin A1 [Source:HGNC Symbol;Acc:HGNC:533]	229	274	201	404	738	655	1130	277	841	2.677	1.42	0.00103
ENSMLUG00000023002	ZBTB8A	zinc finger and BTB domain containing 8A [Source:HGNC Symbol;Acc:HGNC:24172]	349	170	168	168	56	74	54	214	61	-2.91545	-1.542	0.00107
ENSMLUG00000023092		Uncharacterized protein [Source:UniProtKB/TrEMBL;Acc:G1Q798]	5685	6351	3598	4353	37801	16170	9134	4997	21035	3.262	1.706	0.00107
ENSMLUG00000025199	TGIF1	TGFB induced factor homeobox 1 [Source:HGNC Symbol;Acc:HGNC:11776]	373	412	342	391	170	193	166	380	176	-2.05339	-1.039	0.00107
ENSMLUG00000028942		Uncharacterized protein [Source:UniProtKB/TrEMBL;Acc:G1Q1P8]	2185	2662	948	1715	15614	5045	5045	1878	8568	3.39	1.761	0.00119
ENSMLUG00000013854	SERTAD2	SERTA domain containing 2 [Source:HGNC Symbol;Acc:HGNC:30784]	207	103	238	103	41	34	50	163	42	-3.11526	-1.637	0.00131
ENSMLUG00000022800		Uncharacterized protein [Source:UniProtKB/TrEMBL;Acc:G1Q3E2]	3244	1621	2485	2010	893	717	1015	2340	875	-2.43309	-1.284	0.00135
ENSMLUG00000012651	AMOTL2	angiomotin like 2 [Source:HGNC Symbol;Acc:HGNC:17812]	2516	592	1413	1591	445	380	354	1528	393	-3.09598	-1.628	0.0014
ENSMLUG00000007799			814	480	780	688	200	303	292	690	265	-2.38663	-1.254	0.00147
ENSMLUG00000015073	GDF9	growth differentiation factor 9 [Source:HGNC Symbol;Acc:HGNC:4224]	99	107	163	114	47	34	20	121	34	-2.92398	-1.549	0.00147
ENSMLUG00000016903	KNSTRN	kinetochore localized astrin/SPAG5 binding protein [Source:HGNC Symbol;Acc:HGNC:30767]	142	148	173	136	56	67	53	150	59	-2.34192	-1.228	0.00151
ENSMLUG00000010632	VPS50	VPS50, EARP/GARPII complex subunit [Source:HGNC Symbol;Acc:HGNC:25956]	661	622	513	555	1438	1042	1299	588	1260	2.047	1.033	0.00155
ENSMLUG00000008263	ANLN	anillin actin binding protein [Source:HGNC Symbol;Acc:HGNC:14082]	254	384	671	222	92	95	120	383	102	-3.01205	-1.592	0.00164
ENSMLUG00000029475	CETN3	centrin 3 [Source:HGNC Symbol;Acc:HGNC:1868]	160	234	91	187	535	527	447	168	503	2.631	1.395	0.00164
ENSMLUG00000010496	STX18	syntaxin 18 [Source:HGNC Symbol;Acc:HGNC:15942]	162	171	190	255	521	382	546	194	483	2.301	1.202	0.00167
ENSMLUG00000001048			1148	491	948	603	217	237	320	798	258	-2.68097	-1.425	0.00167
ENSMLUG00000013896		Uncharacterized protein [Source:UniProtKB/TrEMBL;Acc:G1PNU8]	600	304	560	502	199	187	116	492	167	-2.58398	-1.371	0.00167
ENSMLUG00000016829	CCNF	cyclin F [Source:HGNC Symbol;Acc:HGNC:1591]	202	428	656	222	86	101	100	377	96	-3.08642	-1.625	0.00189
ENSMLUG00000007459	STYK1	serine/threonine/tyrosine kinase 1 [Source:HGNC Symbol;Acc:HGNC:18889]	1145	396	912	1129	230	316	105	896	217	-3.15457	-1.659	0.00191
ENSMLUG00000008087	MAML1	mastermind like transcriptional coactivator 1 [Source:HGNC Symbol;Acc:HGNC:13632]	1206	660	1294	968	335	403	450	1032	396	-2.38095	-1.25	0.00191
ENSMLUG00000007737	BDH2	3-hydroxybutyrate dehydrogenase, type 2 [Source:HGNC Symbol;Acc:HGNC:32389]	203	151	112	227	589	396	457	173	481	2.493	1.318	0.00199
ENSMLUG00000016121	PCDH1	protocadherin 1 [Source:HGNC Symbol;Acc:HGNC:8655]	10037	4350	10415	8121	2378	3178	3061	8231	2872	-2.54453	-1.347	0.00199
ENSMLUG00000000646	TNFRSF17	TNF receptor superfamily member 17 [Source:HGNC Symbol;Acc:HGNC:11913]	77	94	38	98	231	237	251	77	240	2.693	1.429	0.00203
ENSMLUG00000007858	CPA3	carboxypeptidase A3 [Source:HGNC Symbol;Acc:HGNC:2298]	12	14	9	5	49	36	76	10	54	3.522	1.816	0.00204
ENSMLUG00000029118			1850	2478	1265	1422	12080	3882	4242	1754	6735	3.048	1.608	0.0021
ENSMLUG00000003216			20	33	16	19	83	61	126	22	90	3.113	1.639	0.00211
ENSMLUG00000012073	PIN4	peptidylprolyl cis/trans isomerase, NIMA-interacting 4 [Source:HGNC Symbol;Acc:HGNC:8992]	262	273	187	302	583	576	556	256	572	2.112	1.079	0.00222
ENSMLUG00000014921			915	1220	970	647	4054	2197	1953	938	2735	2.572	1.363	0.00223
ENSMLUG00000001396	TNFRSF12A	TNF receptor superfamily member 12A [Source:HGNC Symbol;Acc:HGNC:18152]	439	425	544	769	93	248	152	544	164	-2.78552	-1.478	0.00226
ENSMLUG00000009567	CNKSR3	CNKSR family member 3 [Source:HGNC Symbol;Acc:HGNC:23034]	1212	811	2134	1869	424	321	619	1506	455	-2.78552	-1.477	0.00235
ENSMLUG00000013773	DUSP5	dual specificity phosphatase 5 [Source:HGNC Symbol;Acc:HGNC:3071]	2570	1180	3755	2538	286	599	952	2511	612	-3.125	-1.644	0.00235
ENSMLUG00000016166	SLC30A1	solute carrier family 30 member 1 [Source:HGNC Symbol;Acc:HGNC:11012]	1540	511	2041	521	274	296	163	1153	244	-3.33333	-1.736	0.00235
ENSMLUG00000025214		Uncharacterized protein [Source:UniProtKB/TrEMBL;Acc:G1Q3H9]	86	155	79	83	243	270	465	101	326	2.739	1.454	0.00235
ENSMLUG00000014540	ATG4A	autophagy related 4A cysteine peptidase [Source:HGNC Symbol;Acc:HGNC:16489]	146	188	156	218	341	419	512	177	424	2.226	1.154	0.00251
ENSMLUG00000008789	OVOL1	ovo like transcriptional repressor 1 [Source:HGNC Symbol;Acc:HGNC:8525]	1232	595	1775	1009	369	390	148	1153	302	-3.003	-1.586	0.00257
ENSMLUG00000003892	KIF2C	kinesin family member 2C [Source:HGNC Symbol;Acc:HGNC:6393]	175	276	388	243	91	92	108	270	97	-2.48756	-1.314	0.00309
ENSMLUG00000006238	MGP	matrix Gla protein [Source:HGNC Symbol;Acc:HGNC:7060]	73	264	241	106	525	544	1117	171	729	3.172	1.665	0.0032
ENSMLUG00000030569		Uncharacterized protein [Source:UniProtKB/TrEMBL;Acc:G1QDH2]	4846	5867	1961	2727	21685	7973	14133	3850	14597	2.991	1.581	0.00329
ENSMLUG00000014034	CCND3	cyclin D3 [Source:HGNC Symbol;Acc:HGNC:1585]	3618	2063	2482	2585	1312	1103	1183	2687	1199	-2.1097	-1.077	0.00339
ENSMLUG00000003107	HBEGF	heparin binding EGF like growth factor [Source:HGNC Symbol;Acc:HGNC:3059]	1292	389	365	877	215	200	110	731	175	-3.11526	-1.638	0.00354
ENSMLUG00000016350		Uncharacterized protein [Source:UniProtKB/TrEMBL;Acc:G1PUF4]	872	391	701	485	218	115	247	612	193	-2.68817	-1.426	0.00354
ENSMLUG00000008310	NKAP	NFKB activating protein [Source:HGNC Symbol;Acc:HGNC:29873]	188	202	168	223	395	532	371	195	433	2.09	1.063	0.00358
ENSMLUG00000009264	BUB1	BUB1 mitotic checkpoint serine/threonine kinase [Source:HGNC Symbol;Acc:HGNC:1148]	368	463	849	248	121	152	146	482	140	-2.8169	-1.496	0.00364
ENSMLUG00000010159	CAPN15	calpain 15 [Source:HGNC Symbol;Acc:HGNC:11182]	2840	1888	3068	2174	1185	1202	1009	2492	1132	-2.079	-1.056	0.00364
ENSMLUG00000011259	ZNF445	zinc finger protein 445 [Source:HGNC Symbol;Acc:HGNC:21018]	329	200	209	165	79	83	89	226	84	-2.42131	-1.274	0.00364
ENSMLUG00000015887	SPINK1	serine peptidase inhibitor, Kazal type 1 [Source:HGNC Symbol;Acc:HGNC:11244]	1592	2082	994	1118	2420	3875	16631	1446	7642	3.453	1.788	0.00364
ENSMLUG00000004062		Uncharacterized protein [Source:UniProtKB/TrEMBL;Acc:G1P1K2]	366	217	688	219	52	138	57	372	82	-3.20513	-1.682	0.00375
ENSMLUG00000001174	TSKU	tsukushi, small leucine rich proteoglycan [Source:HGNC Symbol;Acc:HGNC:28850]	142	69	44	86	348	237	272	85	286	2.781	1.476	0.00377
ENSMLUG00000009782		Uncharacterized protein [Source:UniProtKB/TrEMBL;Acc:G1PEH4]	475	435	540	271	166	159	191	430	172	-2.29358	-1.196	0.0039
ENSMLUG00000017756		Uncharacterized protein [Source:UniProtKB/TrEMBL;Acc:G1PXM1]	1527	1097	4023	1413	335	757	303	2015	465	-3.15457	-1.656	0.0039
ENSMLUG00000030004		Uncharacterized protein [Source:UniProtKB/TrEMBL;Acc:G1Q988]	5	7	5	9	65	45	17	6	42	3.62	1.856	0.0039
ENSMLUG00000001785	SNRK	SNF related kinase [Source:HGNC Symbol;Acc:HGNC:30598]	2198	1305	2688	2072	562	818	979	2066	786	-2.36967	-1.245	0.00395
ENSMLUG00000002761	IKBKE	inhibitor of kappa light polypeptide gene enhancer in B-cells, kinase epsilon [Source:HGNC Symbol;Acc:HGNC:14552]	261	205	375	256	127	104	75	274	102	-2.40385	-1.266	0.00395
ENSMLUG00000025132		Uncharacterized protein [Source:UniProtKB/TrEMBL;Acc:G1Q5G3]	10	22	13	22	76	67	52	17	65	2.992	1.581	0.00395
ENSMLUG00000000048	SNX16	sorting nexin 16 [Source:HGNC Symbol;Acc:HGNC:14980]	232	244	214	237	96	125	102	232	108	-2.04082	-1.029	0.00399
ENSMLUG00000001897	SSBP2	single stranded DNA binding protein 2 [Source:HGNC Symbol;Acc:HGNC:15831]	120	236	140	151	410	381	423	162	405	2.286	1.193	0.00404
ENSMLUG00000026412	LMNA	lamin A/C [Source:HGNC Symbol;Acc:HGNC:6636]	28591	25639	30654	20834	13724	13419	8925	26430	12023	-2.07469	-1.052	0.00428
ENSMLUG00000009323	CDKAL1	CDK5 regulatory subunit associated protein 1 like 1 [Source:HGNC Symbol;Acc:HGNC:21050]	35	79	23	48	211	116	208	46	178	2.982	1.576	0.00434
ENSMLUG00000026815		Uncharacterized protein [Source:UniProtKB/TrEMBL;Acc:G1QA10]	247	125	276	112	39	48	73	190	53	-2.85714	-1.513	0.00459
ENSMLUG00000001052			1279	499	1200	964	273	317	429	986	340	-2.52525	-1.338	0.00481
ENSMLUG00000004732	SLC2A6	solute carrier family 2 member 6 [Source:HGNC Symbol;Acc:HGNC:11011]	60	31	490	530	33	27	17	278	26	-3.861	-1.947	0.00481
ENSMLUG00000014521	NUDT12	nudix hydrolase 12 [Source:HGNC Symbol;Acc:HGNC:18826]	87	129	58	110	283	214	291	96	263	2.426	1.278	0.00481
ENSMLUG00000016678	MYBL2	MYB proto-oncogene like 2 [Source:HGNC Symbol;Acc:HGNC:7548]	324	866	569	335	179	154	172	524	168	-2.63852	-1.4	0.00481
ENSMLUG00000012205	KIF18B	kinesin family member 18B [Source:HGNC Symbol;Acc:HGNC:27102]	80	131	159	73	38	33	30	111	34	-2.71739	-1.442	0.00486
ENSMLUG00000004605	RAD54L2	RAD54-like 2 (S. cerevisiae) [Source:HGNC Symbol;Acc:HGNC:29123]	729	738	891	604	340	237	400	740	326	-2.12766	-1.089	0.00493
ENSMLUG00000009421	JAG1	jagged 1 [Source:HGNC Symbol;Acc:HGNC:6188]	1650	612	810	727	326	346	287	950	320	-2.55754	-1.356	0.00493
ENSMLUG00000012856	CCNB1	cyclin B1 [Source:HGNC Symbol;Acc:HGNC:1579]	537	860	1338	497	300	269	227	808	265	-2.60417	-1.379	0.00493
ENSMLUG00000012890	DEPDC1	DEP domain containing 1 [Source:HGNC Symbol;Acc:HGNC:22949]	161	201	154	51	36	42	30	142	36	-2.98507	-1.577	0.00493
ENSMLUG00000013370	PARD6B	par-6 family cell polarity regulator beta [Source:HGNC Symbol;Acc:HGNC:16245]	1547	1016	2348	1242	438	743	422	1538	534	-2.50627	-1.327	0.00493
ENSMLUG00000015048	ATF3	activating transcription factor 3 [Source:HGNC Symbol;Acc:HGNC:785]	470	159	902	579	38	148	122	528	103	-3.32226	-1.734	0.00493
ENSMLUG00000000833	CTNND2	catenin delta 2 [Source:HGNC Symbol;Acc:HGNC:2516]	13	80	43	38	315	95	258	44	223	3.344	1.742	0.00494
ENSMLUG00000011140	RBM38	RNA binding motif protein 38 [Source:HGNC Symbol;Acc:HGNC:15818]	445	332	544	451	227	193	146	443	189	-2.1692	-1.117	0.00505
ENSMLUG00000000965	CASP6	caspase 6 [Source:HGNC Symbol;Acc:HGNC:1507]	185	180	128	144	447	317	324	159	363	2.128	1.09	0.00516
ENSMLUG00000004347	TROAP	trophinin associated protein [Source:HGNC Symbol;Acc:HGNC:12327]	90	111	164	63	35	35	20	107	30	-2.82486	-1.5	0.00519
ENSMLUG00000005514	ABCA6	ATP binding cassette subfamily A member 6 [Source:HGNC Symbol;Acc:HGNC:36]	119	205	49	71	280	422	680	111	461	3.066	1.616	0.00519
ENSMLUG00000013754	XRCC4	X-ray repair cross complementing 4 [Source:HGNC Symbol;Acc:HGNC:12831]	53	78	66	71	164	166	143	67	158	2.181	1.125	0.00519
ENSMLUG00000017614	CHKA	choline kinase alpha [Source:HGNC Symbol;Acc:HGNC:1937]	2581	1298	3155	2715	518	1018	962	2437	833	-2.53165	-1.34	0.00519
ENSMLUG00000029771	KANK3	KN motif and ankyrin repeat domains 3 [Source:HGNC Symbol;Acc:HGNC:24796]	28	76	23	37	157	141	151	41	150	2.869	1.521	0.00519
ENSMLUG00000004088	TADA1	transcriptional adaptor 1 [Source:HGNC Symbol;Acc:HGNC:30631]	385	184	274	275	118	113	95	280	109	-2.32019	-1.213	0.00535
ENSMLUG00000008683	NR4A2	nuclear receptor subfamily 4 group A member 2 [Source:HGNC Symbol;Acc:HGNC:7981]	43	48	72	34	11	8	16	49	12	-3.08642	-1.626	0.00535
ENSMLUG00000023322		Uncharacterized protein [Source:UniProtKB/TrEMBL;Acc:G1Q003]	1505	505	643	671	4518	1917	2356	831	2930	2.827	1.499	0.00535
ENSMLUG00000005353			71	78	54	80	179	157	159	71	165	2.165	1.115	0.00537
ENSMLUG00000001314	ZBTB2	zinc finger and BTB domain containing 2 [Source:HGNC Symbol;Acc:HGNC:20868]	290	204	349	296	124	127	123	285	125	-2.12766	-1.089	0.00549
ENSMLUG00000007209	ALDH1A1	aldehyde dehydrogenase 1 family member A1 [Source:HGNC Symbol;Acc:HGNC:402]	570	1097	976	654	1710	2031	2189	824	1977	2.209	1.143	0.00549
ENSMLUG00000002463	FIG4	FIG4 phosphoinositide 5-phosphatase [Source:HGNC Symbol;Acc:HGNC:16873]	212	250	186	260	790	387	520	227	566	2.271	1.183	0.00569
ENSMLUG00000007947	PLXNA1	plexin A1 [Source:HGNC Symbol;Acc:HGNC:9099]	1499	1031	1992	1051	484	621	608	1393	571	-2.23214	-1.16	0.00578
ENSMLUG00000010740	TRIM25	tripartite motif containing 25 [Source:HGNC Symbol;Acc:HGNC:12932]	849	545	815	493	293	241	323	676	286	-2.18341	-1.127	0.00578
ENSMLUG00000028498			3	16	2	1	69	36	56	6	54	3.754	1.908	0.00578
ENSMLUG00000009372	GUCA2A	guanylate cyclase activator 2A [Source:HGNC Symbol;Acc:HGNC:4682]	17277	22499	12133	19990	43269	38724	36171	17975	39388	2.062	1.044	0.00579
ENSMLUG00000029929		Uncharacterized protein [Source:UniProtKB/TrEMBL;Acc:G1QBG5]	36	119	242	116	16	37	11	128	21	-3.41297	-1.771	0.00592
ENSMLUG00000000640	NSMCE2	NSE2/MMS21 homolog, SMC5-SMC6 complex SUMO ligase [Source:HGNC Symbol;Acc:HGNC:26513]	90	139	139	173	330	379	272	135	327	2.221	1.151	0.00593
ENSMLUG00000003112		Uncharacterized protein [Source:UniProtKB/TrEMBL;Acc:G1NZE1]	1545	190	1321	668	207	160	215	931	194	-3.20513	-1.679	0.00603
ENSMLUG00000000697	CDCP1	CUB domain containing protein 1 [Source:HGNC Symbol;Acc:HGNC:24357]	2500	1271	3267	1700	663	843	893	2184	800	-2.41546	-1.271	0.00604
ENSMLUG00000015326	CDCA5	cell division cycle associated 5 [Source:HGNC Symbol;Acc:HGNC:14626]	240	179	253	253	105	113	66	231	95	-2.22222	-1.152	0.00609
ENSMLUG00000015467	GJB4	gap junction protein beta 4 [Source:HGNC Symbol;Acc:HGNC:4286]	384	188	195	421	100	32	100	297	77	-2.92398	-1.546	0.00609
ENSMLUG00000008182	CDC25B	cell division cycle 25B [Source:HGNC Symbol;Acc:HGNC:1726]	263	362	673	228	136	78	128	382	114	-2.7248	-1.445	0.00643
ENSMLUG00000001060	PHF13	PHD finger protein 13 [Source:HGNC Symbol;Acc:HGNC:22983]	65	58	111	86	17	31	24	80	24	-2.7027	-1.434	0.00646
ENSMLUG00000007815			277	369	281	289	641	820	513	304	658	2.038	1.027	0.00646
ENSMLUG00000012585	MEX3C	mex-3 RNA binding family member C [Source:HGNC Symbol;Acc:HGNC:28040]	1691	1241	2503	1260	617	818	453	1674	629	-2.36407	-1.243	0.00646
ENSMLUG00000011073	CCDC65	coiled-coil domain containing 65 [Source:HGNC Symbol;Acc:HGNC:29937]	5	22	8	5	48	14	261	10	108	3.752	1.908	0.00662
ENSMLUG00000005714	CCL20	C-C motif chemokine ligand 20 [Source:HGNC Symbol;Acc:HGNC:10619]	111	22	210	76	20	6	0	105	9	-3.73134	-1.898	0.00674
ENSMLUG00000006299			233	414	540	255	136	144	92	360	124	-2.5	-1.323	0.00676
ENSMLUG00000029171	EPHX3	epoxide hydrolase 3 [Source:HGNC Symbol;Acc:HGNC:23760]	93	188	167	159	26	73	32	152	44	-2.77008	-1.47	0.00711
ENSMLUG00000014444	TMPPE	transmembrane protein with metallophosphoesterase domain [Source:HGNC Symbol;Acc:HGNC:33865]	178	97	155	88	36	46	50	130	44	-2.52525	-1.337	0.00713
ENSMLUG00000000303		Uncharacterized protein [Source:UniProtKB/TrEMBL;Acc:G1NT00]	3924	1788	5565	3024	914	1447	1287	3575	1216	-2.51889	-1.333	0.00714
ENSMLUG00000005065	KDM2A	lysine demethylase 2A [Source:HGNC Symbol;Acc:HGNC:13606]	2944	2135	3913	2571	1313	1259	1447	2891	1340	-2.03252	-1.023	0.00714
ENSMLUG00000015528	MKS1	Meckel syndrome, type 1 [Source:HGNC Symbol;Acc:HGNC:7121]	41	54	32	38	171	77	130	41	126	2.581	1.368	0.00714
ENSMLUG00000014077	HLTF	helicase like transcription factor [Source:HGNC Symbol;Acc:HGNC:11099]	30	113	59	60	231	180	244	66	218	2.704	1.435	0.0073
ENSMLUG00000007648	STK17B	serine/threonine kinase 17b [Source:HGNC Symbol;Acc:HGNC:11396]	2425	1283	7710	2068	410	1014	727	3372	717	-3.14465	-1.653	0.00745
ENSMLUG00000013320	DYRK2	dual specificity tyrosine phosphorylation regulated kinase 2 [Source:HGNC Symbol;Acc:HGNC:3093]	3351	1882	3937	3983	1273	1346	1525	3288	1381	-2.18818	-1.129	0.00746
ENSMLUG00000025722			5	7	4	6	10	61	49	6	40	3.516	1.814	0.00746
ENSMLUG00000009003	FOSB	FosB proto-oncogene, AP-1 transcription factor subunit [Source:HGNC Symbol;Acc:HGNC:3797]	29	33	46	76	9	11	11	46	10	-3.07692	-1.622	0.00783
ENSMLUG00000017229	SUGT1	SGT1 homolog, MIS12 kinetochore complex assembly cochaperone [Source:HGNC Symbol;Acc:HGNC:16987]	314	433	276	451	737	895	753	368	795	2.031	1.022	0.00791
ENSMLUG00000008189	HSPA12A	heat shock protein family A (Hsp70) member 12A [Source:HGNC Symbol;Acc:HGNC:19022]	195	99	407	384	62	79	77	271	73	-2.849	-1.511	0.00801
ENSMLUG00000014960	CRKL	CRK like proto-oncogene, adaptor protein [Source:HGNC Symbol;Acc:HGNC:2363]	1714	1139	2157	1236	548	757	698	1562	668	-2.15517	-1.108	0.00804
ENSMLUG00000012265	CKM	creatine kinase, M-type [Source:HGNC Symbol;Acc:HGNC:1994]	1119	121	315	2000	150	148	79	889	126	-3.47222	-1.794	0.00809
ENSMLUG00000004391		Transporter [Source:UniProtKB/TrEMBL;Acc:G1P2C4]	13583	4145	18057	7685	3298	3666	2542	10868	3169	-2.73224	-1.452	0.00813
ENSMLUG00000005310	TEAD4	TEA domain transcription factor 4 [Source:HGNC Symbol;Acc:HGNC:11717]	144	171	161	385	59	54	86	215	66	-2.65957	-1.41	0.00828
ENSMLUG00000007974			126	192	73	206	443	392	420	149	418	2.439	1.287	0.00828
ENSMLUG00000004947	DPCD	deleted in primary ciliary dyskinesia homolog (mouse) [Source:HGNC Symbol;Acc:HGNC:24542]	109	65	69	76	189	222	162	80	191	2.202	1.139	0.00843
ENSMLUG00000016241	ANKRD50	ankyrin repeat domain 50 [Source:HGNC Symbol;Acc:HGNC:29223]	716	251	445	335	117	135	188	437	147	-2.53165	-1.338	0.00849
ENSMLUG00000026486			382	288	439	372	135	198	178	370	170	-2.04082	-1.029	0.00849
ENSMLUG00000005662		Uncharacterized protein [Source:UniProtKB/TrEMBL;Acc:G1P597]	68	60	64	74	244	97	237	66	193	2.484	1.313	0.00851
ENSMLUG00000010842			70	113	60	71	214	170	202	78	195	2.241	1.164	0.00861
ENSMLUG00000016390	PLEKHO2	pleckstrin homology domain containing O2 [Source:HGNC Symbol;Acc:HGNC:30026]	251	360	341	195	124	122	120	287	122	-2.15983	-1.111	0.00873
ENSMLUG00000005656	DENND2C	DENN domain containing 2C [Source:HGNC Symbol;Acc:HGNC:24748]	192	270	553	262	59	146	47	319	84	-2.85714	-1.514	0.00892
ENSMLUG00000002350	MNAT1	MNAT1, CDK activating kinase assembly factor [Source:HGNC Symbol;Acc:HGNC:7181]	78	126	24	61	295	213	292	72	267	2.831	1.502	0.00895
ENSMLUG00000007679	NIPAL1	NIPA like domain containing 1 [Source:HGNC Symbol;Acc:HGNC:27194]	302	365	686	252	87	184	100	401	124	-2.63852	-1.401	0.00901
ENSMLUG00000016535	ST3GAL1	ST3 beta-galactoside alpha-2,3-sialyltransferase 1 [Source:HGNC Symbol;Acc:HGNC:10862]	686	126	383	101	72	37	73	324	61	-3.22581	-1.689	0.00901
ENSMLUG00000012431		Uncharacterized protein [Source:UniProtKB/TrEMBL;Acc:G1PKJ7]	338	365	414	496	1163	671	836	403	890	2.063	1.045	0.00935
ENSMLUG00000005199	COQ3	coenzyme Q3, methyltransferase [Source:HGNC Symbol;Acc:HGNC:18175]	192	241	92	209	509	446	475	184	477	2.315	1.211	0.00936
ENSMLUG00000006079	LPO	lactoperoxidase [Source:HGNC Symbol;Acc:HGNC:6678]	58	68	33	60	190	94	219	55	168	2.557	1.355	0.00938
ENSMLUG00000014419	MYRIP	myosin VIIA and Rab interacting protein [Source:HGNC Symbol;Acc:HGNC:19156]	240	223	143	229	546	358	523	209	476	2.111	1.078	0.00938
ENSMLUG00000000785	RNF19B	ring finger protein 19B [Source:HGNC Symbol;Acc:HGNC:26886]	4471	1985	5819	3542	1059	1582	1647	3954	1429	-2.40964	-1.268	0.00943
ENSMLUG00000003975		Uncharacterized protein [Source:UniProtKB/TrEMBL;Acc:G1P1D6]	8	21	10	31	81	37	163	18	94	3.236	1.694	0.00943
ENSMLUG00000016384	DNMT3B	DNA methyltransferase 3 beta [Source:HGNC Symbol;Acc:HGNC:2979]	94	73	215	66	26	35	27	112	29	-2.85714	-1.513	0.00943
ENSMLUG00000017946			186	107	265	129	48	74	47	172	56	-2.54453	-1.348	0.00943
ENSMLUG00000010297	KIF20A	kinesin family member 20A [Source:HGNC Symbol;Acc:HGNC:9787]	261	587	910	299	107	174	169	514	150	-2.71739	-1.443	0.00957
ENSMLUG00000005133		Uncharacterized protein [Source:UniProtKB/TrEMBL;Acc:G1P411]	12	47	44	25	138	136	83	32	119	2.829	1.5	0.00961
ENSMLUG00000003349	KDM3A	lysine demethylase 3A [Source:HGNC Symbol;Acc:HGNC:20815]	2100	1428	4190	1887	801	983	806	2401	863	-2.41546	-1.271	0.00975
ENSMLUG00000005686	NDRG1	N-myc downstream regulated 1 [Source:HGNC Symbol;Acc:HGNC:7679]	31440	5250	56649	17295	4055	8066	4368	27658	5496	-3.15457	-1.656	0.00986
ENSMLUG00000009526	ADAM28	ADAM metallopeptidase domain 28 [Source:HGNC Symbol;Acc:HGNC:206]	165	50	224	2	10	5	4	110	6	-3.58423	-1.844	0.00986
ENSMLUG00000022963		Cytochrome P450 [Source:UniProtKB/TrEMBL;Acc:G1PYS7]	51	152	41	59	230	224	374	76	276	2.798	1.484	0.00986
ENSMLUG00000022356	CEP55	centrosomal protein 55 [Source:HGNC Symbol;Acc:HGNC:1161]	84	104	189	73	24	47	14	112	28	-2.87356	-1.523	0.00988
ENSMLUG00000007927	MRAS	muscle RAS oncogene homolog [Source:HGNC Symbol;Acc:HGNC:7227]	212	100	195	124	57	56	62	158	58	-2.3753	-1.249	0.0101
ENSMLUG00000000200	FOSL2	FOS like 2, AP-1 transcription factor subunit [Source:HGNC Symbol;Acc:HGNC:3798]	829	418	2170	1005	272	335	324	1106	310	-2.76243	-1.465	0.0101
ENSMLUG00000000260			59	88	66	150	272	383	181	91	279	2.564	1.358	0.0102
ENSMLUG00000011686	FRY	FRY microtubule binding protein [Source:HGNC Symbol;Acc:HGNC:20367]	18	57	38	42	184	55	264	39	168	3.004	1.587	0.0105
ENSMLUG00000005651	TOB1	transducer of ERBB2, 1 [Source:HGNC Symbol;Acc:HGNC:11979]	7277	3483	5891	5664	2119	3062	1692	5579	2291	-2.20751	-1.143	0.0105
ENSMLUG00000023248	MIDN	midnolin [Source:HGNC Symbol;Acc:HGNC:16298]	781	354	654	503	197	296	146	573	213	-2.35849	-1.236	0.0105
ENSMLUG00000004745	ENC1	ectodermal-neural cortex 1 [Source:HGNC Symbol;Acc:HGNC:3345]	749	689	466	414	191	274	277	580	247	-2.15054	-1.106	0.0106
ENSMLUG00000004031	C2orf76	chromosome 2 open reading frame 76 [Source:HGNC Symbol;Acc:HGNC:27017]	28	43	22	52	113	137	82	36	111	2.546	1.348	0.0107
ENSMLUG00000009967	KIAA0907	KIAA0907 [Source:HGNC Symbol;Acc:HGNC:29145]	1119	941	1132	790	315	615	350	996	427	-2.14133	-1.098	0.0107
ENSMLUG00000014530	REST	RE1 silencing transcription factor [Source:HGNC Symbol;Acc:HGNC:9966]	1040	1075	1495	974	317	616	551	1146	495	-2.1322	-1.092	0.0107
ENSMLUG00000016685	NUFIP2	NUFIP2, FMR1 interacting protein 2 [Source:HGNC Symbol;Acc:HGNC:17634]	1354	1484	2308	1144	626	776	692	1572	698	-2.08768	-1.062	0.0107
ENSMLUG00000023253		Uncharacterized protein [Source:UniProtKB/TrEMBL;Acc:G1Q2P5]	52	45	54	62	126	195	96	53	139	2.326	1.218	0.0107
ENSMLUG00000010419	BACH1	BTB domain and CNC homolog 1 [Source:HGNC Symbol;Acc:HGNC:935]	666	433	826	460	259	188	294	596	247	-2.19298	-1.133	0.0108
ENSMLUG00000000894			635	346	740	437	165	210	267	540	214	-2.26244	-1.177	0.0109
ENSMLUG00000010205		Uncharacterized protein [Source:UniProtKB/TrEMBL;Acc:G1PFF3]	69	147	77	80	274	226	219	93	240	2.29	1.195	0.0109
ENSMLUG00000013767	GALK2	galactokinase 2 [Source:HGNC Symbol;Acc:HGNC:4119]	167	101	74	150	442	224	354	123	340	2.401	1.264	0.0109
ENSMLUG00000014431	TNRC6C	trinucleotide repeat containing 6C [Source:HGNC Symbol;Acc:HGNC:29318]	1690	1251	2481	1308	600	802	774	1682	725	-2.1322	-1.092	0.0109
ENSMLUG00000000300	LONRF1	LON peptidase N-terminal domain and ring finger 1 [Source:HGNC Symbol;Acc:HGNC:26302]	854	609	976	736	286	376	450	794	371	-2.01207	-1.008	0.011
ENSMLUG00000013700	RRAD	RRAD, Ras related glycolysis inhibitor and calcium channel regulator [Source:HGNC Symbol;Acc:HGNC:10446]	172	187	360	352	118	97	76	268	97	-2.38663	-1.256	0.0112
ENSMLUG00000017758	FAM188B	family with sequence similarity 188 member B [Source:HGNC Symbol;Acc:HGNC:21916]	28	39	36	21	98	60	135	31	98	2.572	1.363	0.0112
ENSMLUG00000001095	LYRM7	LYR motif containing 7 [Source:HGNC Symbol;Acc:HGNC:28072]	40	72	47	40	116	152	122	50	130	2.301	1.202	0.0112
ENSMLUG00000002374	CLIC2	chloride intracellular channel 2 [Source:HGNC Symbol;Acc:HGNC:2063]	72	149	55	98	206	234	429	94	290	2.557	1.354	0.0112
ENSMLUG00000007241	GATM	glycine amidinotransferase [Source:HGNC Symbol;Acc:HGNC:4175]	591	517	311	411	1077	692	2906	458	1558	2.695	1.43	0.0112
ENSMLUG00000007349	SDC1	syndecan 1 [Source:HGNC Symbol;Acc:HGNC:10658]	4463	1465	2223	2679	978	1201	717	2708	965	-2.41546	-1.272	0.0112
ENSMLUG00000022525		Uncharacterized protein [Source:UniProtKB/TrEMBL;Acc:L7N1L7]	26	29	8	35	77	15	622	24	238	3.488	1.802	0.0112
ENSMLUG00000013369	IFT88	intraflagellar transport 88 [Source:HGNC Symbol;Acc:HGNC:20606]	97	121	70	143	339	191	297	108	276	2.278	1.188	0.0114
ENSMLUG00000008836	E2F2	E2F transcription factor 2 [Source:HGNC Symbol;Acc:HGNC:3114]	449	356	512	182	148	151	72	375	124	-2.52525	-1.335	0.0114
ENSMLUG00000000724	LPL	lipoprotein lipase [Source:HGNC Symbol;Acc:HGNC:6677]	130	1076	161	967	3033	1490	5923	584	3482	3.274	1.711	0.0115
ENSMLUG00000004368	NUBPL	nucleotide binding protein like [Source:HGNC Symbol;Acc:HGNC:20278]	19	20	12	8	52	41	72	15	55	2.782	1.476	0.0115
ENSMLUG00000024765			50	56	56	83	18	17	26	61	20	-2.51256	-1.33	0.0117
ENSMLUG00000007978	CLDN2	claudin 2 [Source:HGNC Symbol;Acc:HGNC:2041]	57	121	37	42	426	114	239	64	260	2.901	1.537	0.0117
ENSMLUG00000009669	HIC2	hypermethylated in cancer 2 [Source:HGNC Symbol;Acc:HGNC:18595]	296	131	599	171	60	103	70	299	78	-2.82486	-1.499	0.0118
ENSMLUG00000002039		Uncharacterized protein [Source:UniProtKB/TrEMBL;Acc:G1NWX8]	142	195	104	101	339	341	281	136	320	2.155	1.108	0.0118
ENSMLUG00000024675			40	40	43	29	13	10	9	38	11	-2.74725	-1.458	0.0119
ENSMLUG00000011085	PLEKHB1	pleckstrin homology domain containing B1 [Source:HGNC Symbol;Acc:HGNC:19079]	251	121	72	202	304	549	784	162	546	2.674	1.419	0.0119
ENSMLUG00000005292	FOXM1	forkhead box M1 [Source:HGNC Symbol;Acc:HGNC:3818]	155	299	337	150	91	76	90	235	86	-2.38095	-1.251	0.0119
ENSMLUG00000004292	MOXD1	monooxygenase DBH like 1 [Source:HGNC Symbol;Acc:HGNC:21063]	22059	7578	18963	13450	4184	7741	4437	15512	5454	-2.42718	-1.28	0.0121
ENSMLUG00000016268		Uncharacterized protein [Source:UniProtKB/TrEMBL;Acc:G1PU78]	205	124	250	194	599	314	539	193	484	2.247	1.168	0.0121
ENSMLUG00000006715	UBE2C	ubiquitin conjugating enzyme E2 C [Source:HGNC Symbol;Acc:HGNC:15937]	294	385	737	340	184	177	120	439	160	-2.36967	-1.243	0.0124
ENSMLUG00000013992	RC3H2	ring finger and CCCH-type domains 2 [Source:HGNC Symbol;Acc:HGNC:21461]	1192	920	1469	617	373	480	460	1050	438	-2.17391	-1.122	0.0126
ENSMLUG00000009231	CC2D2A	coiled-coil and C2 domain containing 2A [Source:HGNC Symbol;Acc:HGNC:29253]	25	37	11	17	94	60	86	22	80	2.726	1.447	0.0128
ENSMLUG00000001900	SPA17	sperm autoantigenic protein 17 [Source:HGNC Symbol;Acc:HGNC:11210]	79	50	78	110	175	196	204	79	192	2.189	1.13	0.013
ENSMLUG00000024982	CA4	carbonic anhydrase 4 [Source:HGNC Symbol;Acc:HGNC:1375]	48	77	27	40	139	128	145	48	137	2.429	1.28	0.0131
ENSMLUG00000028933	SRD5A2	steroid 5 alpha-reductase 2 [Source:HGNC Symbol;Acc:HGNC:11285]	0	0	0	0	8	4	40	0	17	3.273	1.71	0.0131
ENSMLUG00000005765	GUCA2B	guanylate cyclase activator 2B [Source:HGNC Symbol;Acc:HGNC:4683]	7709	9037	4199	6489	19392	14003	13570	6858	15655	2.102	1.071	0.0131
ENSMLUG00000026901		Uncharacterized protein [Source:UniProtKB/TrEMBL;Acc:G1Q0G8]	17	4	5	4	10	132	52	8	65	3.379	1.757	0.0133
ENSMLUG00000000874	NTN4	netrin 4 [Source:HGNC Symbol;Acc:HGNC:13658]	150	241	121	233	400	441	450	186	430	2.117	1.082	0.0134
ENSMLUG00000000004	KCNG1	potassium voltage-gated channel modifier subfamily G member 1 [Source:HGNC Symbol;Acc:HGNC:6248]	187	342	243	371	121	139	89	286	116	-2.20264	-1.139	0.0138
ENSMLUG00000000849	AGT	angiotensinogen [Source:HGNC Symbol;Acc:HGNC:333]	56	163	108	121	247	312	338	112	299	2.333	1.222	0.0138
ENSMLUG00000005161		Uncharacterized protein [Source:UniProtKB/TrEMBL;Acc:G1P444]	139	247	349	171	67	105	72	226	81	-2.39234	-1.258	0.0138
ENSMLUG00000007300	DDX60	DEXD/H-box helicase 60 [Source:HGNC Symbol;Acc:HGNC:25942]	54	46	44	17	183	51	294	40	176	2.957	1.564	0.014
ENSMLUG00000003028	MAFB	MAF bZIP transcription factor B [Source:HGNC Symbol;Acc:HGNC:6408]	2328	1045	3004	2257	841	989	439	2158	756	-2.42131	-1.276	0.0141
ENSMLUG00000002818	ALG14	ALG14, UDP-N-acetylglucosaminyltransferase subunit [Source:HGNC Symbol;Acc:HGNC:28287]	61	66	52	61	139	161	105	60	135	2.08	1.057	0.0146
ENSMLUG00000007000	DUOX2	dual oxidase 2 [Source:HGNC Symbol;Acc:HGNC:13273]	74	11	226	59	7	11	17	92	12	-3.30033	-1.721	0.0147
ENSMLUG00000013722	CLEC6A	C-type lectin domain family 6 member A [Source:HGNC Symbol;Acc:HGNC:14556]	14	16	5	17	37	43	77	13	52	2.846	1.509	0.0148
ENSMLUG00000009144	C1QTNF7	C1q and tumor necrosis factor related protein 7 [Source:HGNC Symbol;Acc:HGNC:14342]	13	24	8	6	44	55	65	13	55	2.891	1.532	0.0149
ENSMLUG00000013291	CREB3L4	cAMP responsive element binding protein 3 like 4 [Source:HGNC Symbol;Acc:HGNC:18854]	83	77	85	83	253	203	122	82	193	2.146	1.102	0.0149
ENSMLUG00000015637	SLC30A2	solute carrier family 30 member 2 [Source:HGNC Symbol;Acc:HGNC:11013]	2334	368	2238	1556	390	431	512	1624	444	-2.73973	-1.452	0.0149
ENSMLUG00000002504		Uncharacterized protein [Source:UniProtKB/TrEMBL;Acc:G1NY07]	83	124	88	253	452	217	872	137	514	2.776	1.473	0.0151
ENSMLUG00000003605	TRAF6	TNF receptor associated factor 6 [Source:HGNC Symbol;Acc:HGNC:12036]	946	546	1248	645	286	288	442	846	339	-2.23214	-1.158	0.0151
ENSMLUG00000019194	7SK	7SK RNA [Source:RFAM;Acc:RF00100]	160	94	88	116	37	58	34	114	43	-2.32019	-1.214	0.0156
ENSMLUG00000007169	RBM15	RNA binding motif protein 15 [Source:HGNC Symbol;Acc:HGNC:14959]	425	484	741	408	166	299	159	514	208	-2.20751	-1.143	0.0159
ENSMLUG00000004780	MORN5	MORN repeat containing 5 [Source:HGNC Symbol;Acc:HGNC:17841]	24	14	4	18	72	58	50	15	60	2.825	1.498	0.0161
ENSMLUG00000025404	FBXO30	F-box protein 30 [Source:HGNC Symbol;Acc:HGNC:15600]	1306	1201	1894	1086	404	721	692	1372	606	-2.08333	-1.058	0.0161
ENSMLUG00000017059	GSG2	germ cell associated 2, haspin [Source:HGNC Symbol;Acc:HGNC:19682]	61	107	150	60	31	32	27	94	30	-2.53165	-1.34	0.0164
ENSMLUG00000001590	PRKCA	protein kinase C alpha [Source:HGNC Symbol;Acc:HGNC:9393]	269	413	375	530	1418	614	943	397	992	2.228	1.156	0.0165
ENSMLUG00000023937		Uncharacterized protein [Source:UniProtKB/TrEMBL;Acc:G1Q912]	26	43	53	12	3	7	7	34	6	-3.10559	-1.636	0.0169
ENSMLUG00000007937	ESYT3	extended synaptotagmin 3 [Source:HGNC Symbol;Acc:HGNC:24295]	291	55	150	136	24	63	20	158	36	-2.89855	-1.537	0.017
ENSMLUG00000011710	CSPP1	centrosome and spindle pole associated protein 1 [Source:HGNC Symbol;Acc:HGNC:26193]	182	299	192	250	645	442	420	231	502	2.024	1.017	0.017
ENSMLUG00000013505	CCNB2	cyclin B2 [Source:HGNC Symbol;Acc:HGNC:1580]	386	508	794	446	237	270	188	534	232	-2.10526	-1.073	0.017
ENSMLUG00000006054	LRP2BP	LRP2 binding protein [Source:HGNC Symbol;Acc:HGNC:25434]	118	33	115	49	20	20	20	79	20	-2.78552	-1.48	0.0171
ENSMLUG00000009335	NUDT7	nudix hydrolase 7 [Source:HGNC Symbol;Acc:HGNC:8054]	176	224	332	304	563	672	472	259	569	2.038	1.027	0.0171
ENSMLUG00000004268			733	650	1507	822	279	306	495	928	360	-2.26757	-1.182	0.0171
ENSMLUG00000029749		C-X-C motif chemokine [Source:UniProtKB/TrEMBL;Acc:G1QBU7]	28	31	10	15	88	111	42	21	80	2.788	1.479	0.0171
ENSMLUG00000022982		Uncharacterized protein [Source:UniProtKB/TrEMBL;Acc:G1Q187]	27	6	20	12	497	1488	11	16	665	3.188	1.673	0.0173
ENSMLUG00000013960	TSHZ2	teashirt zinc finger homeobox 2 [Source:HGNC Symbol;Acc:HGNC:13010]	30	58	25	36	159	52	194	37	135	2.706	1.436	0.0175
ENSMLUG00000006873	SOCS6	suppressor of cytokine signaling 6 [Source:HGNC Symbol;Acc:HGNC:16833]	2305	1399	3390	2230	668	1298	827	2331	931	-2.22222	-1.153	0.0178
ENSMLUG00000011065	TUBGCP5	tubulin gamma complex associated protein 5 [Source:HGNC Symbol;Acc:HGNC:18600]	265	325	165	223	628	487	480	244	532	2.017	1.012	0.0178
ENSMLUG00000006497		Uncharacterized protein [Source:UniProtKB/TrEMBL;Acc:G1P756]	42	88	65	64	189	142	141	65	157	2.179	1.124	0.0182
ENSMLUG00000010177		Glutathione S-transferase [Source:UniProtKB/TrEMBL;Acc:L7N1J5]	649	995	1685	688	3054	2845	1931	1004	2610	2.279	1.188	0.0182
ENSMLUG00000025237		Uncharacterized protein [Source:UniProtKB/TrEMBL;Acc:G1QBT0]	105	96	101	143	130	318	662	111	370	2.61	1.384	0.0182
ENSMLUG00000011440	TIMM21	translocase of inner mitochondrial membrane 21 [Source:HGNC Symbol;Acc:HGNC:25010]	145	233	126	188	485	419	287	173	397	2.097	1.068	0.0184
ENSMLUG00000012031	KIFC1	kinesin family member C1 [Source:HGNC Symbol;Acc:HGNC:6389]	520	811	1128	637	390	340	300	774	343	-2.07039	-1.05	0.0186
ENSMLUG00000002588	SLC30A8	solute carrier family 30 member 8 [Source:HGNC Symbol;Acc:HGNC:20303]	3	3	1	1	18	3	59	2	27	3.274	1.711	0.0186
ENSMLUG00000004372		Uncharacterized protein [Source:UniProtKB/TrEMBL;Acc:G1P294]	356	316	668	155	99	87	162	374	116	-2.55754	-1.356	0.0186
ENSMLUG00000007533	DCBLD1	discoidin, CUB and LCCL domain containing 1 [Source:HGNC Symbol;Acc:HGNC:21479]	4590	1641	4833	2622	1425	1131	1358	3422	1305	-2.28833	-1.193	0.0186
ENSMLUG00000025483		Uncharacterized protein [Source:UniProtKB/TrEMBL;Acc:G1Q5X0]	159	240	241	112	801	205	876	188	627	2.609	1.383	0.0186
ENSMLUG00000027603		Uncharacterized protein [Source:UniProtKB/TrEMBL;Acc:G1Q6N7]	79	58	108	72	20	36	29	79	28	-2.36967	-1.246	0.0186
ENSMLUG00000003176	IFNLR1	interferon lambda receptor 1 [Source:HGNC Symbol;Acc:HGNC:18584]	392	173	472	477	105	147	171	378	141	-2.32019	-1.215	0.0188
ENSMLUG00000006666	HS3ST1	heparan sulfate-glucosamine 3-sulfotransferase 1 [Source:HGNC Symbol;Acc:HGNC:5194]	898	512	1116	1245	444	409	363	943	405	-2.11416	-1.08	0.0188
ENSMLUG00000000636	PLA2G4F	phospholipase A2 group IVF [Source:HGNC Symbol;Acc:HGNC:27396]	102	202	189	619	57	92	62	278	70	-2.77778	-1.473	0.0197
ENSMLUG00000006165	RARS2	arginyl-tRNA synthetase 2, mitochondrial [Source:HGNC Symbol;Acc:HGNC:21406]	148	236	162	157	477	418	271	176	389	2.04	1.029	0.0197
ENSMLUG00000008944	BCORL1	BCL6 corepressor-like 1 [Source:HGNC Symbol;Acc:HGNC:25657]	372	341	518	385	205	226	123	404	185	-2.01613	-1.012	0.0197
ENSMLUG00000009109	HNF1A	HNF1 homeobox A [Source:HGNC Symbol;Acc:HGNC:11621]	2823	1101	5572	2767	682	1158	1052	3066	964	-2.53807	-1.342	0.0197
ENSMLUG00000017035	ZNF304	zinc finger protein 304 [Source:HGNC Symbol;Acc:HGNC:13505]	308	244	453	253	148	157	112	314	139	-2.06612	-1.048	0.0197
ENSMLUG00000009561	CCDC146	coiled-coil domain containing 146 [Source:HGNC Symbol;Acc:HGNC:29296]	23	23	10	16	81	56	43	18	60	2.59	1.373	0.0203
ENSMLUG00000012636		Uncharacterized protein [Source:UniProtKB/TrEMBL;Acc:G1PKZ2]	324	207	426	279	108	131	165	309	135	-2.09205	-1.065	0.0203
ENSMLUG00000008289	HOXA7	homeobox A7 [Source:HGNC Symbol;Acc:HGNC:5108]	23	17	8	10	85	30	62	14	59	2.797	1.484	0.0205
ENSMLUG00000001837	S100A14	S100 calcium binding protein A14 [Source:HGNC Symbol;Acc:HGNC:18901]	416	640	464	559	2107	689	1216	520	1337	2.256	1.174	0.0206
ENSMLUG00000013543	PLCL2	phospholipase C like 2 [Source:HGNC Symbol;Acc:HGNC:9064]	456	798	664	831	1380	1118	2384	687	1627	2.136	1.095	0.0208
ENSMLUG00000011171	LRRC3	leucine rich repeat containing 3 [Source:HGNC Symbol;Acc:HGNC:14965]	149	83	110	113	57	34	47	114	46	-2.1978	-1.136	0.0212
ENSMLUG00000015594	THADA	THADA, armadillo repeat containing [Source:HGNC Symbol;Acc:HGNC:19217]	130	194	82	128	413	211	409	134	344	2.253	1.172	0.0215
ENSMLUG00000016130	CAMKMT	calmodulin-lysine N-methyltransferase [Source:HGNC Symbol;Acc:HGNC:26276]	7	21	19	18	92	36	54	16	61	2.709	1.438	0.0215
ENSMLUG00000001911	TECTB	tectorin beta [Source:HGNC Symbol;Acc:HGNC:11721]	9	4	0	2	20	75	13	4	36	3.203	1.679	0.0218
ENSMLUG00000001128	GAS2	growth arrest specific 2 [Source:HGNC Symbol;Acc:HGNC:4167]	21	55	14	23	39	212	133	28	128	2.889	1.531	0.0219
ENSMLUG00000009495	ZCCHC2	zinc finger CCHC-type containing 2 [Source:HGNC Symbol;Acc:HGNC:22916]	977	513	1420	642	306	369	387	888	354	-2.21239	-1.147	0.0219
ENSMLUG00000004516	NUDT13	nudix hydrolase 13 [Source:HGNC Symbol;Acc:HGNC:18827]	59	76	49	53	108	134	161	59	134	2.062	1.044	0.0227
ENSMLUG00000015042	SPATA2	spermatogenesis associated 2 [Source:HGNC Symbol;Acc:HGNC:14681]	1988	762	2453	1671	561	804	638	1718	668	-2.24719	-1.168	0.0227
ENSMLUG00000024517	SOWAHC	sosondowah ankyrin repeat domain family member C [Source:HGNC Symbol;Acc:HGNC:26149]	1110	294	895	597	107	299	262	724	223	-2.54453	-1.348	0.0228
ENSMLUG00000026150		Uncharacterized protein [Source:UniProtKB/TrEMBL;Acc:G1Q9W2]	35	13	63	45	8	7	10	39	8	-2.89855	-1.533	0.0232
ENSMLUG00000002080	TRMO	tRNA methyltransferase O [Source:HGNC Symbol;Acc:HGNC:30967]	54	58	49	89	153	175	113	62	147	2.132	1.092	0.0233
ENSMLUG00000003855	FTO	fat mass and obesity associated [Source:HGNC Symbol;Acc:HGNC:24678]	101	125	74	101	287	147	275	100	236	2.124	1.087	0.0233
ENSMLUG00000011899	PLEKHD1	pleckstrin homology and coiled-coil domain containing D1 [Source:HGNC Symbol;Acc:HGNC:20148]	73	110	98	113	299	126	358	98	261	2.283	1.191	0.0233
ENSMLUG00000012351	TRDMT1	tRNA aspartic acid methyltransferase 1 [Source:HGNC Symbol;Acc:HGNC:2977]	44	56	17	74	189	117	142	48	149	2.499	1.322	0.0233
ENSMLUG00000022209	TMEM189	transmembrane protein 189 [Source:HGNC Symbol;Acc:HGNC:16735]	1112	362	1589	627	179	419	235	922	278	-2.5641	-1.359	0.0233
ENSMLUG00000025748			36	47	109	78	11	27	16	68	18	-2.68817	-1.426	0.0233
ENSMLUG00000016679	C16orf72	chromosome 16 open reading frame 72 [Source:HGNC Symbol;Acc:HGNC:30103]	1751	1085	2057	1505	527	754	930	1600	737	-2.00803	-1.004	0.0234
ENSMLUG00000027269		Uncharacterized protein [Source:UniProtKB/TrEMBL;Acc:G1Q303]	19	23	11	15	60	48	46	17	51	2.46	1.299	0.0234
ENSMLUG00000010679	CDKN1A	cyclin dependent kinase inhibitor 1A [Source:HGNC Symbol;Acc:HGNC:1784]	2692	1002	3871	2432	833	1192	553	2499	859	-2.40385	-1.265	0.0236
ENSMLUG00000000633	MAGI1	membrane associated guanylate kinase, WW and PDZ domain containing 1 [Source:HGNC Symbol;Acc:HGNC:946]	105	184	147	146	399	199	467	146	355	2.172	1.119	0.0239
ENSMLUG00000009039	NPC1L1	NPC1 like intracellular cholesterol transporter 1 [Source:HGNC Symbol;Acc:HGNC:7898]	8696	4932	16938	7392	2892	4525	3078	9490	3498	-2.31481	-1.21	0.0239
ENSMLUG00000017194	PIK3C2G	phosphatidylinositol-4-phosphate 3-kinase catalytic subunit type 2 gamma [Source:HGNC Symbol;Acc:HGNC:8973]	7	3	13	8	33	24	49	8	35	2.878	1.525	0.0239
ENSMLUG00000003354	NDC80	NDC80, kinetochore complex component [Source:HGNC Symbol;Acc:HGNC:16909]	132	248	267	103	72	70	67	188	70	-2.29885	-1.2	0.0239
ENSMLUG00000008361			312	117	225	368	72	83	120	256	92	-2.34742	-1.232	0.024
ENSMLUG00000010940	RAP2A	RAP2A, member of RAS oncogene family [Source:HGNC Symbol;Acc:HGNC:9861]	271	151	410	187	98	105	95	255	99	-2.23714	-1.162	0.0242
ENSMLUG00000016876	MORN2	MORN repeat containing 2 [Source:HGNC Symbol;Acc:HGNC:30166]	47	70	45	82	153	102	225	61	160	2.267	1.181	0.0243
ENSMLUG00000005729	PCCA	propionyl-CoA carboxylase alpha subunit [Source:HGNC Symbol;Acc:HGNC:8653]	176	281	257	191	513	325	770	226	536	2.129	1.09	0.0245
ENSMLUG00000011950		Uncharacterized protein [Source:UniProtKB/TrEMBL;Acc:G1PJF5]	17	36	75	23	2	12	4	38	6	-3.0303	-1.6	0.0248
ENSMLUG00000029362	LMO3	LIM domain only 3 [Source:HGNC Symbol;Acc:HGNC:6643]	12	26	11	19	53	39	79	17	57	2.571	1.362	0.0248
ENSMLUG00000005676	RPF2	ribosome production factor 2 homolog [Source:HGNC Symbol;Acc:HGNC:20870]	160	352	201	252	514	510	548	241	524	2.003	1.002	0.0248
ENSMLUG00000012812	RPH3AL	rabphilin 3A-like (without C2 domains) [Source:HGNC Symbol;Acc:HGNC:10296]	62	58	47	72	165	88	186	60	146	2.173	1.119	0.0248
ENSMLUG00000015730	GJB2	gap junction protein beta 2 [Source:HGNC Symbol;Acc:HGNC:4284]	407	278	253	297	59	162	143	309	121	-2.22222	-1.153	0.0248
ENSMLUG00000025293	CREG1	cellular repressor of E1A stimulated genes 1 [Source:HGNC Symbol;Acc:HGNC:2351]	539	862	510	579	885	1747	1500	622	1377	2.031	1.022	0.0248
ENSMLUG00000012246	RGAG4	retrotransposon gag domain containing 4 [Source:HGNC Symbol;Acc:HGNC:29430]	20	42	47	34	12	8	9	36	10	-2.6738	-1.417	0.0255
ENSMLUG00000006676	SCNN1G	sodium channel epithelial 1 gamma subunit [Source:HGNC Symbol;Acc:HGNC:10602]	85	39	24	126	322	57	707	68	362	2.962	1.567	0.0258
ENSMLUG00000010438	IFNAR2	interferon alpha and beta receptor subunit 2 [Source:HGNC Symbol;Acc:HGNC:5433]	843	384	1002	502	298	300	242	683	280	-2.15983	-1.112	0.0258
ENSMLUG00000006653	GRB14	growth factor receptor bound protein 14 [Source:HGNC Symbol;Acc:HGNC:4565]	47	162	55	64	197	155	585	82	312	2.7	1.433	0.0261
ENSMLUG00000005698	FGF18	fibroblast growth factor 18 [Source:HGNC Symbol;Acc:HGNC:3674]	271	29	68	159	17	28	37	132	27	-2.87356	-1.525	0.0263
ENSMLUG00000017636	C11orf49	chromosome 11 open reading frame 49 [Source:HGNC Symbol;Acc:HGNC:28720]	47	72	37	84	244	148	106	60	166	2.341	1.227	0.0263
ENSMLUG00000009633	N4BP3	NEDD4 binding protein 3 [Source:HGNC Symbol;Acc:HGNC:29852]	50	33	43	73	11	18	17	50	15	-2.5	-1.323	0.0266
ENSMLUG00000022626	HIST2H2AC	histone cluster 2, H2ac [Source:HGNC Symbol;Acc:HGNC:4738]	3	5	23	23	26	187	49	14	87	3.046	1.607	0.0266
ENSMLUG00000017222	ASPM	abnormal spindle microtubule assembly [Source:HGNC Symbol;Acc:HGNC:19048]	118	143	317	146	81	48	66	181	65	-2.33645	-1.223	0.0267
ENSMLUG00000026541		Uncharacterized protein [Source:UniProtKB/TrEMBL;Acc:G1Q059]	769	163	342	394	172	133	59	417	121	-2.57732	-1.366	0.0269
ENSMLUG00000028235	EPHX4	epoxide hydrolase 4 [Source:HGNC Symbol;Acc:HGNC:23758]	1	2	1	1	14	9	17	1	13	3.099	1.632	0.0269
ENSMLUG00000013567	SLC25A25	solute carrier family 25 member 25 [Source:HGNC Symbol;Acc:HGNC:20663]	2618	1094	2274	1799	914	961	791	1946	889	-2.01207	-1.008	0.0274
ENSMLUG00000011012		Uncharacterized protein [Source:UniProtKB/TrEMBL;Acc:G1PHA9]	1196	501	1152	955	396	469	410	951	425	-2.04082	-1.03	0.0275
ENSMLUG00000022823		Uncharacterized protein [Source:UniProtKB/TrEMBL;Acc:G1QDP2]	3591	4148	1934	2251	10433	5256	5914	2981	7201	2.15	1.105	0.0275
ENSMLUG00000001784	DTWD1	DTW domain containing 1 [Source:HGNC Symbol;Acc:HGNC:30926]	75	145	72	87	264	186	211	95	220	2.09	1.064	0.0276
ENSMLUG00000013292	RHPN2	rhophilin Rho GTPase binding protein 2 [Source:HGNC Symbol;Acc:HGNC:19974]	1622	1328	4953	2622	478	1259	766	2631	834	-2.48139	-1.312	0.0276
ENSMLUG00000015320	ILDR1	immunoglobulin like domain containing receptor 1 [Source:HGNC Symbol;Acc:HGNC:28741]	409	256	173	500	135	147	108	334	130	-2.23214	-1.158	0.0276
ENSMLUG00000014570	PTK6	protein tyrosine kinase 6 [Source:HGNC Symbol;Acc:HGNC:9617]	314	86	138	91	58	27	52	157	46	-2.58398	-1.37	0.0277
ENSMLUG00000024740	B3GALT2	beta-1,3-galactosyltransferase 2 [Source:HGNC Symbol;Acc:HGNC:917]	19778	3839	17796	9220	3112	3459	5331	12658	3967	-2.49377	-1.319	0.0278
ENSMLUG00000012536			373	204	547	331	169	130	159	364	153	-2.12766	-1.088	0.0278
ENSMLUG00000023662			3	2	4	4	10	31	20	3	20	2.99	1.58	0.0278
ENSMLUG00000030628	RUNDC3B	RUN domain containing 3B [Source:HGNC Symbol;Acc:HGNC:30286]	61	25	57	52	107	129	132	49	123	2.208	1.143	0.028
ENSMLUG00000024893	HSD11B2	hydroxysteroid 11-beta dehydrogenase 2 [Source:HGNC Symbol;Acc:HGNC:5209]	1079	272	156	725	3583	722	3060	558	2455	2.815	1.493	0.0281
ENSMLUG00000002217	CLDN4	claudin 4 [Source:HGNC Symbol;Acc:HGNC:2046]	22978	8487	27005	23628	5668	10520	7424	20524	7871	-2.24719	-1.168	0.0282
ENSMLUG00000028418		Uncharacterized protein [Source:UniProtKB/TrEMBL;Acc:G1QAP8]	5	4	5	12	31	21	33	6	28	2.793	1.482	0.0282
ENSMLUG00000006192	FMO2	flavin containing monooxygenase 2 [Source:HGNC Symbol;Acc:HGNC:3770]	0	4	1	2	17	4	46	2	22	3.065	1.616	0.0283
ENSMLUG00000024198		Uncharacterized protein [Source:UniProtKB/TrEMBL;Acc:G1QAS8]	4	1	3	8	26	18	26	4	23	2.948	1.56	0.0283
ENSMLUG00000005076	CADPS2	calcium dependent secretion activator 2 [Source:HGNC Symbol;Acc:HGNC:16018]	148	124	131	107	268	179	490	128	312	2.165	1.114	0.0283
ENSMLUG00000008559	SPAG1	sperm associated antigen 1 [Source:HGNC Symbol;Acc:HGNC:11212]	954	455	1209	1005	358	441	387	906	395	-2.07039	-1.051	0.0283
ENSMLUG00000017561	ELMO1	engulfment and cell motility 1 [Source:HGNC Symbol;Acc:HGNC:16286]	60	151	93	71	237	192	268	94	232	2.174	1.121	0.0284
ENSMLUG00000004477	UQCC1	ubiquinol-cytochrome c reductase complex assembly factor 1 [Source:HGNC Symbol;Acc:HGNC:15891]	164	325	182	215	528	556	367	222	484	2.005	1.004	0.0292
ENSMLUG00000005842	SLC6A14	solute carrier family 6 member 14 [Source:HGNC Symbol;Acc:HGNC:11047]	20491	3875	6292	9460	2624	3439	3551	10030	3205	-2.46305	-1.302	0.0293
ENSMLUG00000007039	SRBD1	S1 RNA binding domain 1 [Source:HGNC Symbol;Acc:HGNC:25521]	103	175	119	71	360	194	310	117	288	2.167	1.116	0.0301
ENSMLUG00000017748	DLK2	delta like non-canonical Notch ligand 2 [Source:HGNC Symbol;Acc:HGNC:21113]	429	38	164	39	17	34	34	168	28	-2.93255	-1.55	0.0305
ENSMLUG00000001880	E2F3	E2F transcription factor 3 [Source:HGNC Symbol;Acc:HGNC:3115]	285	248	318	162	85	132	126	253	114	-2.02429	-1.017	0.0311
ENSMLUG00000004932	BTRC	beta-transducin repeat containing E3 ubiquitin protein ligase [Source:HGNC Symbol;Acc:HGNC:1144]	85	163	51	98	310	194	280	99	261	2.251	1.17	0.0314
ENSMLUG00000014781		Uncharacterized protein [Source:UniProtKB/TrEMBL;Acc:G1PQS4]	721	305	415	385	1029	738	1567	456	1111	2.152	1.105	0.0315
ENSMLUG00000027320	EAF2	ELL associated factor 2 [Source:HGNC Symbol;Acc:HGNC:23115]	24	33	17	24	86	54	60	24	67	2.279	1.188	0.0315
ENSMLUG00000028466	ESD	esterase D [Source:HGNC Symbol;Acc:HGNC:3465]	841	574	577	1052	1300	2375	1401	761	1692	2.029	1.021	0.0316
ENSMLUG00000004029	STEAP3	STEAP3 metalloreductase [Source:HGNC Symbol;Acc:HGNC:24592]	372	200	393	304	70	196	52	317	106	-2.40385	-1.265	0.0317
ENSMLUG00000029784		Uncharacterized protein [Source:UniProtKB/TrEMBL;Acc:G1QE10]	96	681	279	88	729	1070	1838	286	1212	2.751	1.46	0.0324
ENSMLUG00000001947	MCM10	minichromosome maintenance 10 replication initiation factor [Source:HGNC Symbol;Acc:HGNC:18043]	177	457	304	201	103	118	129	285	117	-2.15517	-1.107	0.0325
ENSMLUG00000000937	CCDC58	coiled-coil domain containing 58 [Source:HGNC Symbol;Acc:HGNC:31136]	170	290	138	227	447	573	350	206	457	2.022	1.015	0.0326
ENSMLUG00000008700	DDX25	DEAD-box helicase 25 [Source:HGNC Symbol;Acc:HGNC:18698]	38	12	27	17	5	5	3	24	4	-2.849	-1.512	0.0326
ENSMLUG00000016964	ZBTB41	zinc finger and BTB domain containing 41 [Source:HGNC Symbol;Acc:HGNC:24819]	335	274	329	154	109	104	149	273	121	-2.05339	-1.038	0.0327
ENSMLUG00000013559	TBC1D5	TBC1 domain family member 5 [Source:HGNC Symbol;Acc:HGNC:19166]	158	104	78	135	266	188	397	119	284	2.122	1.086	0.033
ENSMLUG00000017659	GALNT15	polypeptide N-acetylgalactosaminyltransferase 15 [Source:HGNC Symbol;Acc:HGNC:21531]	40	120	13	19	145	82	598	48	275	2.913	1.543	0.0335
ENSMLUG00000006854	GLS2	glutaminase 2 [Source:HGNC Symbol;Acc:HGNC:29570]	68	279	318	285	238	497	2777	238	1171	2.84	1.506	0.034
ENSMLUG00000011281		Uncharacterized protein [Source:UniProtKB/TrEMBL;Acc:G1PHW7]	184	295	469	159	117	112	89	277	106	-2.23214	-1.159	0.034
ENSMLUG00000003043		Uncharacterized protein [Source:UniProtKB/TrEMBL;Acc:G1NZ88]	21	40	28	40	91	65	87	32	81	2.177	1.123	0.0341
ENSMLUG00000028831		Uncharacterized protein [Source:UniProtKB/TrEMBL;Acc:G1QFY8]	580	402	476	253	131	260	136	428	176	-2.14133	-1.099	0.0341
ENSMLUG00000011542	EFCAB7	EF-hand calcium binding domain 7 [Source:HGNC Symbol;Acc:HGNC:29379]	4	9	8	20	70	23	40	10	44	2.77	1.47	0.0343
ENSMLUG00000027442			1	2	0	2	8	23	11	1	14	2.983	1.577	0.0343
ENSMLUG00000022305			104	20	180	193	8	46	11	124	22	-2.87356	-1.522	0.0346
ENSMLUG00000029690		Uncharacterized protein [Source:UniProtKB/TrEMBL;Acc:G1Q7S4]	53	76	55	38	107	136	133	56	125	2.04	1.029	0.0347
ENSMLUG00000014835		Uncharacterized protein [Source:UniProtKB/TrEMBL;Acc:G1PQX0]	155	263	184	231	541	568	277	208	462	2.02	1.014	0.0351
ENSMLUG00000026786		Uncharacterized protein [Source:UniProtKB/TrEMBL;Acc:G1PZZ5]	36	45	83	45	69	202	189	52	153	2.381	1.251	0.0351
ENSMLUG00000010261	PSAT1	phosphoserine aminotransferase 1 [Source:HGNC Symbol;Acc:HGNC:19129]	126	141	86	67	249	109	803	105	387	2.613	1.386	0.0351
ENSMLUG00000014745	CCDC149	coiled-coil domain containing 149 [Source:HGNC Symbol;Acc:HGNC:25405]	48	104	78	92	171	132	333	80	212	2.243	1.165	0.0353
ENSMLUG00000009923	PIK3IP1	phosphoinositide-3-kinase interacting protein 1 [Source:HGNC Symbol;Acc:HGNC:24942]	60	76	86	104	195	107	357	82	220	2.272	1.184	0.0353
ENSMLUG00000027737		Uncharacterized protein [Source:UniProtKB/TrEMBL;Acc:G1QAS3]	114	281	112	172	419	413	370	170	401	2.101	1.071	0.0355
ENSMLUG00000030392		Uncharacterized protein [Source:UniProtKB/TrEMBL;Acc:G1Q7A6]	0	4	1	0	36	32	1	1	23	2.895	1.533	0.0363
ENSMLUG00000016805	ARG1	arginase 1 [Source:HGNC Symbol;Acc:HGNC:663]	19	36	16	47	26	378	69	30	158	2.851	1.512	0.0367
ENSMLUG00000022723	ACTR6	ARP6 actin-related protein 6 homolog [Source:HGNC Symbol;Acc:HGNC:24025]	106	174	163	88	418	308	206	133	311	2.093	1.065	0.0367
ENSMLUG00000003323	IKZF3	IKAROS family zinc finger 3 [Source:HGNC Symbol;Acc:HGNC:13178]	78	189	121	51	37	23	46	110	35	-2.43902	-1.287	0.0368
ENSMLUG00000026371	GTF2H4	general transcription factor IIH subunit 4 [Source:HGNC Symbol;Acc:HGNC:4658]	141	220	108	236	461	368	337	176	389	2.008	1.006	0.0371
ENSMLUG00000009010	ZNF318	zinc finger protein 318 [Source:HGNC Symbol;Acc:HGNC:13578]	339	219	463	368	148	97	206	347	150	-2.07039	-1.05	0.0381
ENSMLUG00000022408	ZBTB34	zinc finger and BTB domain containing 34 [Source:HGNC Symbol;Acc:HGNC:31446]	239	133	370	133	53	80	105	219	79	-2.29358	-1.198	0.0381
ENSMLUG00000024044			26	45	68	22	9	10	14	40	11	-2.59067	-1.375	0.0386
ENSMLUG00000004312			76	114	101	57	293	160	165	87	206	2.099	1.07	0.0386
ENSMLUG00000004495	G0S2	G0/G1 switch 2 [Source:HGNC Symbol;Acc:HGNC:30229]	1206	401	477	435	304	231	133	630	223	-2.31481	-1.211	0.0386
ENSMLUG00000009211	SLF1	SMC5-SMC6 complex localization factor 1 [Source:HGNC Symbol;Acc:HGNC:25408]	16	80	47	20	217	113	108	41	146	2.564	1.359	0.0386
ENSMLUG00000009683		Uncharacterized protein [Source:UniProtKB/TrEMBL;Acc:G1PE89]	471	216	242	259	51	148	132	297	110	-2.26244	-1.179	0.0386
ENSMLUG00000029835		Uncharacterized protein [Source:UniProtKB/TrEMBL;Acc:G1Q6U1]	14	21	26	10	5	1	0	18	2	-2.90698	-1.539	0.0389
ENSMLUG00000006287	NFKB2	nuclear factor kappa B subunit 2 [Source:HGNC Symbol;Acc:HGNC:7795]	924	582	2615	839	410	478	386	1240	425	-2.35294	-1.234	0.0391
ENSMLUG00000024977			34	43	27	24	11	11	4	32	9	-2.54453	-1.349	0.0391
ENSMLUG00000027120		Uncharacterized protein [Source:UniProtKB/TrEMBL;Acc:G1PY17]	8	8	13	234	1299	1935	1723	66	1652	2.809	1.49	0.0391
ENSMLUG00000000537	ASF1B	anti-silencing function 1B histone chaperone [Source:HGNC Symbol;Acc:HGNC:20996]	123	232	250	117	93	66	62	180	74	-2.13675	-1.096	0.0396
ENSMLUG00000016356	TNFRSF11A	TNF receptor superfamily member 11a [Source:HGNC Symbol;Acc:HGNC:11908]	867	173	651	731	192	159	267	606	206	-2.35849	-1.238	0.0396
ENSMLUG00000017421	HJURP	Holliday junction recognition protein [Source:HGNC Symbol;Acc:HGNC:25444]	55	210	269	88	24	53	54	156	44	-2.54453	-1.348	0.0396
ENSMLUG00000024343		Uncharacterized protein [Source:UniProtKB/TrEMBL;Acc:G1Q2D9]	5390	7478	2926	3274	21200	7319	10119	4767	12879	2.267	1.181	0.0396
ENSMLUG00000019304	7SK	7SK RNA [Source:RFAM;Acc:RF00100]	79	39	36	66	14	26	11	55	17	-2.43902	-1.285	0.0401
ENSMLUG00000015609	RHBDF1	rhomboid 5 homolog 1 [Source:HGNC Symbol;Acc:HGNC:20561]	504	261	333	393	105	217	179	373	167	-2.0202	-1.015	0.0403
ENSMLUG00000008707	PTHLH	parathyroid hormone like hormone [Source:HGNC Symbol;Acc:HGNC:9607]	17	27	13	43	50	78	110	25	79	2.437	1.285	0.0404
ENSMLUG00000007213		Uncharacterized protein [Source:UniProtKB/TrEMBL;Acc:G1P8S8]	256	452	690	306	171	149	216	426	179	-2.10526	-1.074	0.0407
ENSMLUG00000005153	SAMD15	sterile alpha motif domain containing 15 [Source:HGNC Symbol;Acc:HGNC:18631]	3	11	5	2	26	19	34	5	26	2.771	1.47	0.0407
ENSMLUG00000016339			10	23	6	20	60	33	63	15	52	2.529	1.339	0.0407
ENSMLUG00000027193	FAM184A	family with sequence similarity 184 member A [Source:HGNC Symbol;Acc:HGNC:20991]	15	23	4	9	66	38	42	13	49	2.594	1.375	0.0407
ENSMLUG00000003416	LARGE1	LARGE xylosyl- and glucuronyltransferase 1 [Source:HGNC Symbol;Acc:HGNC:6511]	400	408	478	710	1593	622	1247	499	1154	2.067	1.048	0.041
ENSMLUG00000030554		RNase A family pancreatic ribonuclease 1; RNase1 gamma4; Ribonuclease A C1; Uncharacterized protein [Source:UniProtKB/TrEMBL;Acc:F6K3V7]	7	0	2	1	1	54	67	2	41	2.842	1.507	0.0414
ENSMLUG00000005060	DNAH3	dynein axonemal heavy chain 3 [Source:HGNC Symbol;Acc:HGNC:2949]	1	1	3	5	32	13	10	2	18	2.87	1.521	0.0417
ENSMLUG00000029554		Uncharacterized protein [Source:UniProtKB/TrEMBL;Acc:L7N129]	5	31	6	4	120	19	1004	12	381	2.74	1.454	0.0417
ENSMLUG00000007005	RRAS2	related RAS viral (r-ras) oncogene homolog 2 [Source:HGNC Symbol;Acc:HGNC:17271]	808	393	692	620	175	336	340	628	284	-2.00803	-1.006	0.0424
ENSMLUG00000004767	C6orf132	chromosome 6 open reading frame 132 [Source:HGNC Symbol;Acc:HGNC:21288]	3509	928	4124	2471	859	941	1272	2758	1024	-2.25225	-1.17	0.0431
ENSMLUG00000022288		Uncharacterized protein [Source:UniProtKB/TrEMBL;Acc:G1Q002]	28	11	57	30	10	5	1	32	5	-2.77778	-1.475	0.0434
ENSMLUG00000007643	TMEM255B	transmembrane protein 255B [Source:HGNC Symbol;Acc:HGNC:28297]	7	4	3	4	53	15	10	4	26	2.81	1.491	0.0436
ENSMLUG00000009383	DDIAS	DNA damage induced apoptosis suppressor [Source:HGNC Symbol;Acc:HGNC:26351]	226	163	253	133	123	34	36	194	64	-2.36967	-1.244	0.044
ENSMLUG00000002843		Uncharacterized protein [Source:UniProtKB/TrEMBL;Acc:G1NYS9]	29	57	65	24	126	105	108	44	113	2.194	1.134	0.0447
ENSMLUG00000003291	CCDC137	coiled-coil domain containing 137 [Source:HGNC Symbol;Acc:HGNC:33451]	100	160	67	157	40	48	59	121	49	-2.15054	-1.104	0.0447
ENSMLUG00000001748	UHRF1BP1	UHRF1 binding protein 1 [Source:HGNC Symbol;Acc:HGNC:21216]	1230	668	1496	807	334	455	621	1050	470	-2.01613	-1.011	0.0458
ENSMLUG00000008215		Uncharacterized protein [Source:UniProtKB/TrEMBL;Acc:G1PB01]	271	146	340	12	18	18	62	192	33	-2.78552	-1.479	0.046
ENSMLUG00000013968		Uncharacterized protein [Source:UniProtKB/TrEMBL;Acc:G1PP04]	3	1	5	5	1	106	20	4	42	2.829	1.5	0.046
ENSMLUG00000015810	WDR27	WD repeat domain 27 [Source:HGNC Symbol;Acc:HGNC:21248]	0	3	2	2	19	9	16	2	15	2.848	1.51	0.046
ENSMLUG00000007705	FKBP14	FK506 binding protein 14 [Source:HGNC Symbol;Acc:HGNC:18625]	11	21	26	19	52	62	42	19	52	2.265	1.179	0.0462
ENSMLUG00000009627	ICOS	inducible T-cell costimulator [Source:HGNC Symbol;Acc:HGNC:5351]	21	9	11	19	3	1	1	15	2	-2.8169	-1.492	0.0474
ENSMLUG00000013865	PAPD5	poly(A) RNA polymerase D5, non-canonical [Source:HGNC Symbol;Acc:HGNC:30758]	522	310	979	660	245	312	229	618	262	-2.079	-1.056	0.0476
ENSMLUG00000019898	7SK	7SK RNA [Source:RFAM;Acc:RF00100]	75	38	36	64	14	26	11	53	17	-2.3753	-1.249	0.048
ENSMLUG00000029359	7SK	7SK RNA [Source:RFAM;Acc:RF00100]	75	38	36	64	14	26	11	53	17	-2.3753	-1.249	0.048
ENSMLUG00000000408	PARPBP	PARP1 binding protein [Source:HGNC Symbol;Acc:HGNC:26074]	44	72	79	29	17	20	20	56	19	-2.331	-1.219	0.048
ENSMLUG00000016107	NPNT	nephronectin [Source:HGNC Symbol;Acc:HGNC:27405]	6	17	18	15	32	27	112	14	57	2.615	1.387	0.0482
ENSMLUG00000004871	CXCL8	C-X-C motif chemokine ligand 8 [Source:HGNC Symbol;Acc:HGNC:6025]	4	7	0	2	19	34	14	3	22	2.805	1.488	0.0491
ENSMLUG00000007703	GALNT18	polypeptide N-acetylgalactosaminyltransferase 18 [Source:HGNC Symbol;Acc:HGNC:30488]	77	82	45	72	129	119	227	69	158	2.036	1.026	0.0492
ENSMLUG00000006443	AKAP7	A-kinase anchoring protein 7 [Source:HGNC Symbol;Acc:HGNC:377]	59	146	44	70	243	174	202	80	206	2.189	1.13	0.0494
ENSMLUG00000008122	CUEDC1	CUE domain containing 1 [Source:HGNC Symbol;Acc:HGNC:31350]	87	277	81	164	446	191	860	152	499	2.446	1.29	0.0494
ENSMLUG00000030229	7SK	7SK RNA [Source:RFAM;Acc:RF00100]	74	38	36	63	14	26	11	53	17	-2.36407	-1.24	0.0494
ENSMLUG00000003152	PELI1	pellino E3 ubiquitin protein ligase 1 [Source:HGNC Symbol;Acc:HGNC:8827]	1115	558	1523	932	325	507	542	1032	458	-2.0202	-1.015	0.0494
ENSMLUG00000009874	GLDN	gliomedin [Source:HGNC Symbol;Acc:HGNC:29514]	5	28	126	34	5	11	3	48	6	-2.80112	-1.486	0.0494
ENSMLUG00000011632	BCAS3	BCAS3, microtubule associated cell migration factor [Source:HGNC Symbol;Acc:HGNC:14347]	339	233	183	363	591	406	862	280	620	2	1	0.0495
ENSMLUG00000015150		Uncharacterized protein [Source:UniProtKB/TrEMBL;Acc:G1PRN3]	668	1338	243	490	2071	1552	2195	685	1939	2.296	1.199	0.0499
a Myotis lucifugus gene identifier in Ensembl Myoluc2.0 database.
b Myotis lucifugus gene name or description are provided where available.
c VST-transformed transcript counts.
d Average VST-transformed transcript counts across groups determined by DESeq2.
e Positive fold-change values indicate higher expression in the P. destructans-infected samples relative to MylCoV-infected samples.
f Adjusted p-value of differential expression determined by DESeq2 after Benjamini-Hochberg FDR correction.

## Sheet: Table S6
Table S6. Differentially expressed genes determined by DESeq2 for the Coinfected vs. MylCoV comparison.
Genea	Gene Nameb	Gene Descriptionb	VIR1c	VIR2c	VIR3c	VIR4c	COINF1c	COINF2c	COINF3c	VIRd	COINFd	FoldChangee	log2FoldChangee	padjf
ENSMLUG00000005970	SMPD3	sphingomyelin phosphodiesterase 3 [Source:HGNC Symbol;Acc:HGNC:14240]	3424	5633	6717	4067	1053	1048	753	4960	951	-4.56621	-2.189	7.34e-09
ENSMLUG00000006235	ART4	ADP-ribosyltransferase 4 (Dombrock blood group) [Source:HGNC Symbol;Acc:HGNC:726]	39	79	71	47	368	283	318	59	323	4.669	2.223	3.62e-08
ENSMLUG00000012933	GPR84	G protein-coupled receptor 84 [Source:HGNC Symbol;Acc:HGNC:4535]	7	14	20	3	90	154	672	11	305	9.698	3.278	7.47e-07
ENSMLUG00000000633	MAGI1	membrane associated guanylate kinase, WW and PDZ domain containing 1 [Source:HGNC Symbol;Acc:HGNC:946]	109	193	153	153	703	581	472	152	585	3.487	1.802	1.99e-06
ENSMLUG00000012312	ZNF438	zinc finger protein 438 [Source:HGNC Symbol;Acc:HGNC:21029]	31	30	15	26	126	182	116	26	141	4.528	2.179	4.28e-06
ENSMLUG00000000473	ANXA1	annexin A1 [Source:HGNC Symbol;Acc:HGNC:533]	238	287	209	422	931	1257	1752	289	1313	3.919	1.971	6.23e-06
ENSMLUG00000025132		Uncharacterized protein [Source:UniProtKB/TrEMBL;Acc:G1Q5G3]	11	23	13	23	116	91	95	18	101	4.515	2.175	1.71e-05
ENSMLUG00000028961		Uncharacterized protein [Source:UniProtKB/TrEMBL;Acc:G1Q9D6]	8	59	97	72	0	2	0	59	1	-8.54701	-3.094	2.08e-05
ENSMLUG00000012488	PLCB4	phospholipase C beta 4 [Source:HGNC Symbol;Acc:HGNC:9059]	415	419	386	465	895	1696	1432	421	1341	2.943	1.557	4.48e-05
ENSMLUG00000003855	FTO	fat mass and obesity associated [Source:HGNC Symbol;Acc:HGNC:24678]	105	131	78	105	394	291	321	105	335	2.941	1.556	6.91e-05
ENSMLUG00000004091	AOC2	amine oxidase, copper containing 2 [Source:HGNC Symbol;Acc:HGNC:549]	126	74	79	79	21	16	19	90	19	-3.96825	-1.986	6.91e-05
ENSMLUG00000000442	RSRC1	arginine and serine rich coiled-coil 1 [Source:HGNC Symbol;Acc:HGNC:24152]	8	33	15	27	131	134	127	21	131	4.641	2.214	7.11e-05
ENSMLUG00000013258	EMC2	ER membrane protein complex subunit 2 [Source:HGNC Symbol;Acc:HGNC:28963]	316	452	326	271	1283	876	987	341	1049	2.846	1.509	7.85e-05
ENSMLUG00000014160	CACNA1C	calcium voltage-gated channel subunit alpha1 C [Source:HGNC Symbol;Acc:HGNC:1390]	28	57	28	35	199	148	144	37	164	3.703	1.889	0.000106
ENSMLUG00000000718	PRKDC	protein kinase, DNA-activated, catalytic polypeptide [Source:HGNC Symbol;Acc:HGNC:9413]	111	119	73	95	381	240	464	100	362	3.217	1.686	0.000115
ENSMLUG00000001038		Uncharacterized protein [Source:UniProtKB/TrEMBL;Acc:G1NUP6]	22	37	22	27	133	119	90	27	114	3.547	1.827	0.000115
ENSMLUG00000002020	DOCK1	dedicator of cytokinesis 1 [Source:HGNC Symbol;Acc:HGNC:2987]	411	286	255	327	821	1022	819	320	887	2.611	1.385	0.000115
ENSMLUG00000007703	GALNT18	polypeptide N-acetylgalactosaminyltransferase 18 [Source:HGNC Symbol;Acc:HGNC:30488]	81	86	47	76	364	180	567	72	370	4.088	2.031	0.000115
ENSMLUG00000007978	CLDN2	claudin 2 [Source:HGNC Symbol;Acc:HGNC:2041]	59	127	38	44	191	1503	534	67	743	5.97	2.578	0.000115
ENSMLUG00000012429	APOA1	apolipoprotein A1 [Source:HGNC Symbol;Acc:HGNC:600]	128	148	184	92	25	41	16	138	27	-4.03226	-2.013	0.000115
ENSMLUG00000012431		Uncharacterized protein [Source:UniProtKB/TrEMBL;Acc:G1PKJ7]	353	383	432	519	1190	980	1042	422	1071	2.424	1.277	0.000115
ENSMLUG00000027072		Uncharacterized protein [Source:UniProtKB/TrEMBL;Acc:G1Q3Q4]	4006	2232	3803	2461	1191	771	848	3126	937	-3.02115	-1.593	0.000144
ENSMLUG00000006405	MRPL10	mitochondrial ribosomal protein L10 [Source:HGNC Symbol;Acc:HGNC:14055]	1149	1184	877	929	451	416	315	1035	394	-2.48756	-1.316	0.000149
ENSMLUG00000003210	PTGIS	prostaglandin I2 (prostacyclin) synthase [Source:HGNC Symbol;Acc:HGNC:9603]	124	74	76	121	328	328	286	99	314	2.909	1.541	0.000164
ENSMLUG00000013997	STEAP4	STEAP4 metalloreductase [Source:HGNC Symbol;Acc:HGNC:21923]	14	92	52	52	145	582	999	52	575	5.79	2.534	0.000164
ENSMLUG00000025748			37	49	114	81	1	9	9	70	6	-5.61798	-2.49	0.000165
ENSMLUG00000014685	DIP2C	disco interacting protein 2 homolog C [Source:HGNC Symbol;Acc:HGNC:29150]	138	264	129	169	519	666	592	175	592	3.037	1.602	0.000183
ENSMLUG00000025538		Uncharacterized protein [Source:UniProtKB/TrEMBL;Acc:G1PR79]	165	173	44	54	9	0	10	109	6	-6.25	-2.642	0.000213
ENSMLUG00000014413	PTPRG	protein tyrosine phosphatase, receptor type G [Source:HGNC Symbol;Acc:HGNC:9671]	60	182	87	108	457	506	395	109	453	3.496	1.806	0.000282
ENSMLUG00000026239		Uncharacterized protein [Source:UniProtKB/TrEMBL;Acc:G1Q9R2]	166	141	105	146	377	363	353	140	364	2.467	1.303	0.000282
ENSMLUG00000023843	EMB	embigin [Source:HGNC Symbol;Acc:HGNC:30465]	102	96	61	84	238	253	242	86	244	2.647	1.405	0.000298
ENSMLUG00000017684	SIPA1L2	signal induced proliferation associated 1 like 2 [Source:HGNC Symbol;Acc:HGNC:23800]	1361	1408	1279	1157	629	535	388	1301	517	-2.39234	-1.257	0.000322
ENSMLUG00000010691	COL6A5	collagen type VI alpha 5 chain [Source:HGNC Symbol;Acc:HGNC:26674]	14	58	8	36	166	243	304	29	238	5.017	2.327	0.000324
ENSMLUG00000005729	PCCA	propionyl-CoA carboxylase alpha subunit [Source:HGNC Symbol;Acc:HGNC:8653]	183	294	268	200	560	775	645	236	660	2.606	1.382	0.000325
ENSMLUG00000006195	LYVE1	lymphatic vessel endothelial hyaluronan receptor 1 [Source:HGNC Symbol;Acc:HGNC:14687]	188	438	141	241	1756	587	2157	252	1500	4.322	2.112	0.000352
ENSMLUG00000011186	SULF1	sulfatase 1 [Source:HGNC Symbol;Acc:HGNC:20391]	76	100	47	76	276	194	340	75	270	3.153	1.657	0.000385
ENSMLUG00000008836	E2F2	E2F transcription factor 2 [Source:HGNC Symbol;Acc:HGNC:3114]	468	373	534	191	102	109	93	392	101	-3.31126	-1.728	0.000388
ENSMLUG00000013850	LCT	lactase [Source:HGNC Symbol;Acc:HGNC:6530]	1524	861	2635	2367	131	80	480	1847	230	-4.87805	-2.286	0.000394
ENSMLUG00000014957	EPHA2	EPH receptor A2 [Source:HGNC Symbol;Acc:HGNC:3386]	4585	3024	6716	5240	1297	1825	1623	4891	1582	-2.80899	-1.492	0.000482
ENSMLUG00000017748	DLK2	delta like non-canonical Notch ligand 2 [Source:HGNC Symbol;Acc:HGNC:21113]	447	40	171	41	10	11	11	175	11	-5.78035	-2.532	0.000499
ENSMLUG00000016524	GPHN	gephyrin [Source:HGNC Symbol;Acc:HGNC:15465]	339	392	387	396	714	836	860	378	803	2.061	1.043	0.000533
ENSMLUG00000003254	PPFIBP1	PPFIA binding protein 1 [Source:HGNC Symbol;Acc:HGNC:9249]	375	580	445	499	1081	1090	1585	475	1252	2.477	1.309	0.000555
ENSMLUG00000005076	CADPS2	calcium dependent secretion activator 2 [Source:HGNC Symbol;Acc:HGNC:16018]	155	130	136	112	268	393	430	133	364	2.551	1.351	0.000556
ENSMLUG00000017701	BMX	BMX non-receptor tyrosine kinase [Source:HGNC Symbol;Acc:HGNC:1079]	4	18	8	5	107	23	193	9	108	5.47	2.452	0.000665
ENSMLUG00000028942		Uncharacterized protein [Source:UniProtKB/TrEMBL;Acc:G1Q1P8]	2280	2790	988	1794	13201	7926	4838	1963	8655	3.576	1.838	0.000749
ENSMLUG00000001838	FN1	fibronectin 1 [Source:HGNC Symbol;Acc:HGNC:3778]	148	350	193	179	1562	982	472	218	1005	3.662	1.872	0.000926
ENSMLUG00000007736	GULP1	GULP, engulfment adaptor PTB domain containing 1 [Source:HGNC Symbol;Acc:HGNC:18649]	39	70	61	94	392	188	215	66	265	3.353	1.746	0.00093
ENSMLUG00000005368	SEMA3A	semaphorin 3A [Source:HGNC Symbol;Acc:HGNC:10723]	14	28	9	35	102	124	100	22	109	3.838	1.941	0.00109
ENSMLUG00000009323	CDKAL1	CDK5 regulatory subunit associated protein 1 like 1 [Source:HGNC Symbol;Acc:HGNC:21050]	36	83	24	50	222	173	230	48	208	3.485	1.801	0.0012
ENSMLUG00000016545	IRF1	interferon regulatory factor 1 [Source:HGNC Symbol;Acc:HGNC:6116]	4151	1887	2685	1987	763	621	1040	2678	808	-2.93255	-1.551	0.0012
ENSMLUG00000013559	TBC1D5	TBC1 domain family member 5 [Source:HGNC Symbol;Acc:HGNC:19166]	165	109	81	142	460	277	473	124	403	2.892	1.532	0.00124
ENSMLUG00000006497		Uncharacterized protein [Source:UniProtKB/TrEMBL;Acc:G1P756]	43	92	67	67	199	195	216	67	203	2.725	1.446	0.00131
ENSMLUG00000016130	CAMKMT	calmodulin-lysine N-methyltransferase [Source:HGNC Symbol;Acc:HGNC:26276]	7	22	20	19	131	55	87	17	91	3.897	1.962	0.00131
ENSMLUG00000002504		Uncharacterized protein [Source:UniProtKB/TrEMBL;Acc:G1NY07]	87	130	92	264	545	410	1664	143	873	4.184	2.065	0.00142
ENSMLUG00000010798	MTMR11	myotubularin related protein 11 [Source:HGNC Symbol;Acc:HGNC:24307]	1111	795	1266	1050	390	484	474	1056	449	-2.23714	-1.162	0.00147
ENSMLUG00000016901	PRG4	proteoglycan 4 [Source:HGNC Symbol;Acc:HGNC:9364]	1808	538	1157	1498	5934	4145	4083	1250	4721	3.198	1.677	0.00147
ENSMLUG00000024001	IGSF23	immunoglobulin superfamily member 23 [Source:HGNC Symbol;Acc:HGNC:40040]	4076	1810	4684	2370	749	1134	900	3235	928	-3.02115	-1.597	0.00147
ENSMLUG00000014077	HLTF	helicase like transcription factor [Source:HGNC Symbol;Acc:HGNC:11099]	32	118	62	63	278	244	326	69	283	3.369	1.752	0.00149
ENSMLUG00000005686	NDRG1	N-myc downstream regulated 1 [Source:HGNC Symbol;Acc:HGNC:7679]	32807	5502	59064	18095	2648	4823	4353	28867	3941	-4.44444	-2.15	0.00151
ENSMLUG00000011359	PXDC1	PX domain containing 1 [Source:HGNC Symbol;Acc:HGNC:21361]	1861	951	2656	1401	287	158	603	1717	349	-3.71747	-1.894	0.00151
ENSMLUG00000011444	LRG1	leucine rich alpha-2-glycoprotein 1 [Source:HGNC Symbol;Acc:HGNC:29480]	35	89	109	100	307	245	477	83	343	3.373	1.754	0.00151
ENSMLUG00000012651	AMOTL2	angiomotin like 2 [Source:HGNC Symbol;Acc:HGNC:17812]	2625	621	1473	1665	342	431	388	1596	387	-3.3557	-1.749	0.00151
ENSMLUG00000016477			120	270	82	162	869	1417	330	158	872	3.96	1.986	0.00151
ENSMLUG00000010543	ABCG8	ATP binding cassette subfamily G member 8 [Source:HGNC Symbol;Acc:HGNC:13887]	854	453	638	934	262	55	77	720	131	-3.92157	-1.972	0.00152
ENSMLUG00000007283			1465	442	1966	886	241	270	293	1190	268	-3.50877	-1.81	0.00157
ENSMLUG00000013767	GALK2	galactokinase 2 [Source:HGNC Symbol;Acc:HGNC:4119]	174	106	78	157	362	809	354	129	508	3.286	1.716	0.00157
ENSMLUG00000003216			21	35	17	20	124	59	123	23	102	3.463	1.792	0.00176
ENSMLUG00000012131	TBC1D4	TBC1 domain family member 4 [Source:HGNC Symbol;Acc:HGNC:19165]	156	226	143	165	397	405	716	172	506	2.666	1.415	0.00176
ENSMLUG00000016356	TNFRSF11A	TNF receptor superfamily member 11a [Source:HGNC Symbol;Acc:HGNC:11908]	905	182	679	765	158	108	132	633	133	-3.63636	-1.861	0.00182
ENSMLUG00000006944	ISX	intestine specific homeobox [Source:HGNC Symbol;Acc:HGNC:28084]	1088	1139	1267	757	445	486	310	1063	414	-2.40385	-1.264	0.00194
ENSMLUG00000013960	TSHZ2	teashirt zinc finger homeobox 2 [Source:HGNC Symbol;Acc:HGNC:13010]	32	61	26	37	90	216	191	39	166	3.405	1.768	0.00194
ENSMLUG00000001015	SERPINE1	serpin family E member 1 [Source:HGNC Symbol;Acc:HGNC:8583]	34	96	36	89	195	264	412	64	290	3.55	1.828	0.00197
ENSMLUG00000007713	CCDC181	coiled-coil domain containing 181 [Source:HGNC Symbol;Acc:HGNC:28051]	6	13	10	12	53	28	144	10	75	4.391	2.135	0.00205
ENSMLUG00000004434		Uncharacterized protein [Source:UniProtKB/TrEMBL;Acc:G1P2E8]	1117	2235	3433	3462	288	787	670	2562	582	-3.46021	-1.792	0.00212
ENSMLUG00000025216		Uncharacterized protein [Source:UniProtKB/TrEMBL;Acc:G1Q6E0]	13	15	19	21	74	63	52	17	63	3.149	1.655	0.00215
ENSMLUG00000008934	TRIP10	thyroid hormone receptor interactor 10 [Source:HGNC Symbol;Acc:HGNC:12304]	2729	1635	3458	2511	1191	657	713	2583	854	-2.71739	-1.442	0.00218
ENSMLUG00000001131	CMSS1	cms1 ribosomal small subunit homolog (yeast) [Source:HGNC Symbol;Acc:HGNC:28666]	40	74	54	88	198	160	326	64	228	3.045	1.606	0.00219
ENSMLUG00000015660	DYNC2LI1	dynein cytoplasmic 2 light intermediate chain 1 [Source:HGNC Symbol;Acc:HGNC:24595]	29	41	35	40	95	102	108	36	102	2.578	1.366	0.00219
ENSMLUG00000024401	GPR182	G protein-coupled receptor 182 [Source:HGNC Symbol;Acc:HGNC:13708]	16	41	24	35	113	62	536	29	237	4.56	2.189	0.00219
ENSMLUG00000002970	ZBTB16	zinc finger and BTB domain containing 16 [Source:HGNC Symbol;Acc:HGNC:12930]	293	258	187	359	660	634	1117	274	804	2.659	1.411	0.00221
ENSMLUG00000006238	MGP	matrix Gla protein [Source:HGNC Symbol;Acc:HGNC:7060]	76	277	251	111	930	479	1126	179	845	3.606	1.85	0.00221
ENSMLUG00000010116	IBSP	integrin binding sialoprotein [Source:HGNC Symbol;Acc:HGNC:5341]	6	0	0	1	68	72	12	2	51	5.36	2.422	0.00221
ENSMLUG00000025300		Uncharacterized protein [Source:UniProtKB/TrEMBL;Acc:G1QEG3]	60	61	44	58	141	129	223	56	164	2.658	1.41	0.00228
ENSMLUG00000009431		Succinyl-CoA:3-ketoacid-coenzyme A transferase [Source:UniProtKB/TrEMBL;Acc:G1PDQ0]	243	304	343	248	481	1086	929	284	832	2.648	1.405	0.00236
ENSMLUG00000003333	MCOLN3	mucolipin 3 [Source:HGNC Symbol;Acc:HGNC:13358]	47	170	94	76	356	376	371	97	368	3.164	1.662	0.00239
ENSMLUG00000015455	SLC35E4	solute carrier family 35 member E4 [Source:HGNC Symbol;Acc:HGNC:17058]	490	222	459	497	73	153	133	417	120	-2.98507	-1.578	0.00239
ENSMLUG00000026181	TJAP1	tight junction associated protein 1 [Source:HGNC Symbol;Acc:HGNC:17949]	962	957	2079	1454	471	410	511	1363	464	-2.65252	-1.407	0.00244
ENSMLUG00000026516		Uncharacterized protein [Source:UniProtKB/TrEMBL;Acc:G1Q2A8]	3	1	1	7	54	7	102	3	54	5.165	2.369	0.00265
ENSMLUG00000011686	FRY	FRY microtubule binding protein [Source:HGNC Symbol;Acc:HGNC:20367]	19	60	39	44	235	91	218	40	181	3.47	1.795	0.00277
ENSMLUG00000009977	ZRANB3	zinc finger RANBP2-type containing 3 [Source:HGNC Symbol;Acc:HGNC:25249]	7	12	4	4	48	38	37	7	41	3.888	1.959	0.0029
ENSMLUG00000005116	ZP2	zona pellucida glycoprotein 2 [Source:HGNC Symbol;Acc:HGNC:13188]	131	50	148	147	28	10	32	119	23	-3.64964	-1.869	0.00332
ENSMLUG00000007349	SDC1	syndecan 1 [Source:HGNC Symbol;Acc:HGNC:10658]	4657	1536	2318	2803	548	1135	614	2828	766	-3.07692	-1.623	0.00355
ENSMLUG00000006507	ELP4	elongator acetyltransferase complex subunit 4 [Source:HGNC Symbol;Acc:HGNC:1171]	74	101	76	83	229	160	260	84	216	2.389	1.256	0.00376
ENSMLUG00000025993			8	42	82	23	3	3	3	39	3	-4.71698	-2.241	0.00376
ENSMLUG00000028864	HOXD8	homeobox D8 [Source:HGNC Symbol;Acc:HGNC:5139]	4	6	1	2	13	108	23	3	48	4.87	2.284	0.00376
ENSMLUG00000029118			1931	2597	1319	1488	22553	2525	7178	1834	10752	3.925	1.973	0.00376
ENSMLUG00000017749	LRRC73	leucine rich repeat containing 73 [Source:HGNC Symbol;Acc:HGNC:21375]	81	80	115	113	28	35	37	97	33	-2.61097	-1.385	0.00388
ENSMLUG00000025779		Uncharacterized protein [Source:UniProtKB/TrEMBL;Acc:G1Q495]	26	15	20	9	423	30	70	18	174	4.604	2.203	0.00396
ENSMLUG00000001697			2734	1580	2483	2214	755	945	1120	2253	940	-2.25734	-1.174	0.00396
ENSMLUG00000013655	CCSER1	coiled-coil serine rich protein 1 [Source:HGNC Symbol;Acc:HGNC:29349]	53	32	39	80	150	142	271	51	188	3.07	1.618	0.00396
ENSMLUG00000022912		Uncharacterized protein [Source:UniProtKB/TrEMBL;Acc:G1Q862]	72	30	100	63	16	14	10	66	13	-3.5461	-1.829	0.00396
ENSMLUG00000024534		Amine oxidase [Source:UniProtKB/TrEMBL;Acc:G1QDC3]	70	23	66	72	9	12	12	58	11	-3.663	-1.874	0.00396
ENSMLUG00000016880	RSU1	Ras suppressor protein 1 [Source:HGNC Symbol;Acc:HGNC:10464]	149	217	161	179	337	453	404	176	398	2.146	1.102	0.00401
ENSMLUG00000016212	TNIK	TRAF2 and NCK interacting kinase [Source:HGNC Symbol;Acc:HGNC:30765]	58	89	51	54	210	121	538	63	290	3.481	1.799	0.00401
ENSMLUG00000007690	FGB	fibrinogen beta chain [Source:HGNC Symbol;Acc:HGNC:3662]	261	752	905	1338	80	263	123	814	155	-3.69004	-1.881	0.00405
ENSMLUG00000028659		C-X-C motif chemokine [Source:UniProtKB/TrEMBL;Acc:G1Q322]	79	155	43	47	361	1185	153	81	566	4.159	2.056	0.00417
ENSMLUG00000000241	NFIB	nuclear factor I B [Source:HGNC Symbol;Acc:HGNC:7785]	304	499	317	311	1312	722	845	358	960	2.46	1.299	0.00456
ENSMLUG00000000678	NUPR1	nuclear protein 1, transcriptional regulator [Source:HGNC Symbol;Acc:HGNC:29990]	376	451	173	392	634	1023	4756	348	2138	3.953	1.983	0.00456
ENSMLUG00000002374	CLIC2	chloride intracellular channel 2 [Source:HGNC Symbol;Acc:HGNC:2063]	75	156	57	102	380	198	616	98	398	3.242	1.697	0.00456
ENSMLUG00000002809	KLF9	Kruppel like factor 9 [Source:HGNC Symbol;Acc:HGNC:1123]	369	569	368	348	813	1008	1082	414	968	2.211	1.144	0.00456
ENSMLUG00000005514	ABCA6	ATP binding cassette subfamily A member 6 [Source:HGNC Symbol;Acc:HGNC:36]	124	214	51	75	637	228	1051	116	639	3.774	1.916	0.00456
ENSMLUG00000015117	FAM131B	family with sequence similarity 131 member B [Source:HGNC Symbol;Acc:HGNC:22202]	32	36	37	30	7	8	8	34	8	-3.38983	-1.76	0.00456
ENSMLUG00000023471			11	42	21	22	120	128	73	24	107	3.389	1.761	0.00456
ENSMLUG00000029362	LMO3	LIM domain only 3 [Source:HGNC Symbol;Acc:HGNC:6643]	13	27	11	20	55	170	57	18	94	3.709	1.891	0.00456
ENSMLUG00000003577	PRELP	proline and arginine rich end leucine rich repeat protein [Source:HGNC Symbol;Acc:HGNC:9357]	65	173	117	196	570	765	287	138	541	3.174	1.666	0.00457
ENSMLUG00000022305			108	21	188	202	4	26	10	130	13	-4.40529	-2.139	0.00471
ENSMLUG00000010560	ROR1	receptor tyrosine kinase like orphan receptor 1 [Source:HGNC Symbol;Acc:HGNC:10256]	16	39	6	19	114	128	79	20	107	3.702	1.888	0.00476
ENSMLUG00000015234	ASPN	asporin [Source:HGNC Symbol;Acc:HGNC:14872]	31	34	25	26	154	61	95	29	103	2.983	1.577	0.00487
ENSMLUG00000007039	SRBD1	S1 RNA binding domain 1 [Source:HGNC Symbol;Acc:HGNC:25521]	107	183	124	75	298	364	391	122	351	2.583	1.369	0.00488
ENSMLUG00000017039	CDH19	cadherin 19 [Source:HGNC Symbol;Acc:HGNC:1758]	5	27	7	13	86	59	75	13	73	3.763	1.912	0.00488
ENSMLUG00000027761			122	218	99	114	376	376	396	138	383	2.51	1.327	0.00496
ENSMLUG00000024011		Uncharacterized protein [Source:UniProtKB/TrEMBL;Acc:G1Q1H3]	93	113	78	60	222	193	256	86	224	2.392	1.258	0.00505
ENSMLUG00000000193	BRE	brain and reproductive organ-expressed (TNFRSF1A modulator) [Source:HGNC Symbol;Acc:HGNC:1106]	360	316	342	420	870	795	607	360	757	2.025	1.018	0.00517
ENSMLUG00000000977		Uncharacterized protein [Source:UniProtKB/TrEMBL;Acc:L7N100]	14	29	7	13	77	8	739	16	275	4.768	2.253	0.00523
ENSMLUG00000022963		Cytochrome P450 [Source:UniProtKB/TrEMBL;Acc:G1PYS7]	53	159	43	61	503	167	479	79	383	3.512	1.812	0.00591
ENSMLUG00000007970	ALOXE3	arachidonate lipoxygenase 3 [Source:HGNC Symbol;Acc:HGNC:13743]	73	138	209	77	41	8	19	124	23	-3.67647	-1.877	0.00594
ENSMLUG00000015205	HN1	hematological and neurological expressed 1 [Source:HGNC Symbol;Acc:HGNC:14569]	3728	3612	5837	5095	2375	1906	1496	4568	1926	-2.23214	-1.157	0.00594
ENSMLUG00000010261	PSAT1	phosphoserine aminotransferase 1 [Source:HGNC Symbol;Acc:HGNC:19129]	131	148	90	70	288	602	245	110	378	2.908	1.54	0.00605
ENSMLUG00000005537	FGA	fibrinogen alpha chain [Source:HGNC Symbol;Acc:HGNC:3661]	230	622	830	842	93	233	135	631	154	-3.21543	-1.683	0.00618
ENSMLUG00000022982		Uncharacterized protein [Source:UniProtKB/TrEMBL;Acc:G1Q187]	29	7	21	12	2127	421	27	17	858	4.679	2.226	0.00635
ENSMLUG00000007166	SHF	Src homology 2 domain containing F [Source:HGNC Symbol;Acc:HGNC:25116]	1932	1002	1407	768	442	486	198	1277	375	-2.88184	-1.525	0.00645
ENSMLUG00000015271	HPSE	heparanase [Source:HGNC Symbol;Acc:HGNC:5164]	414	235	500	303	163	62	106	363	110	-2.82486	-1.497	0.00655
ENSMLUG00000002967	TFCP2L1	transcription factor CP2-like 1 [Source:HGNC Symbol;Acc:HGNC:17925]	662	367	269	325	791	1577	1469	406	1279	2.744	1.456	0.0066
ENSMLUG00000007567	TBX3	T-box 3 [Source:HGNC Symbol;Acc:HGNC:11602]	1859	919	2214	1885	509	787	550	1719	615	-2.51889	-1.333	0.00662
ENSMLUG00000017667	SLC24A2	solute carrier family 24 member 2 [Source:HGNC Symbol;Acc:HGNC:10976]	11	29	15	9	41	64	195	16	100	3.888	1.959	0.0067
ENSMLUG00000022571	TOR3A	torsin family 3 member A [Source:HGNC Symbol;Acc:HGNC:11997]	733	639	750	937	373	261	403	765	346	-2.10526	-1.075	0.00687
ENSMLUG00000009039	NPC1L1	NPC1 like intracellular cholesterol transporter 1 [Source:HGNC Symbol;Acc:HGNC:7898]	9074	5169	17660	7734	3592	1031	2481	9909	2368	-3.23625	-1.692	0.00693
ENSMLUG00000010233	TMTC2	transmembrane and tetratricopeptide repeat containing 2 [Source:HGNC Symbol;Acc:HGNC:25440]	18	48	10	11	127	102	101	22	110	3.538	1.823	0.00693
ENSMLUG00000026736			57	89	74	105	181	198	232	81	204	2.319	1.214	0.00693
ENSMLUG00000002780		Uncharacterized protein [Source:UniProtKB/TrEMBL;Acc:G1NYN4]	7	23	20	54	1	2	3	26	2	-4.40529	-2.142	0.00695
ENSMLUG00000015366	EEPD1	endonuclease/exonuclease/phosphatase family domain containing 1 [Source:HGNC Symbol;Acc:HGNC:22223]	705	762	892	876	268	462	202	809	311	-2.39234	-1.258	0.007
ENSMLUG00000008945	GEM	GTP binding protein overexpressed in skeletal muscle [Source:HGNC Symbol;Acc:HGNC:4234]	340	485	505	582	233	221	179	478	211	-2.14592	-1.101	0.00705
ENSMLUG00000005173	POU2AF1	POU class 2 associating factor 1 [Source:HGNC Symbol;Acc:HGNC:9211]	74	89	11	64	407	158	385	60	317	3.632	1.861	0.00705
ENSMLUG00000015594	THADA	THADA, armadillo repeat containing [Source:HGNC Symbol;Acc:HGNC:19217]	136	203	85	134	315	356	534	140	402	2.569	1.361	0.00725
ENSMLUG00000000639	SEMA4A	semaphorin 4A [Source:HGNC Symbol;Acc:HGNC:10729]	762	610	991	721	339	272	411	771	341	-2.14133	-1.098	0.00736
ENSMLUG00000007254		Uncharacterized protein [Source:UniProtKB/TrEMBL;Acc:G1P8V1]	3722	1698	5953	3504	1537	879	905	3719	1107	-2.84091	-1.507	0.00748
ENSMLUG00000011941	FILIP1	filamin A interacting protein 1 [Source:HGNC Symbol;Acc:HGNC:21015]	259	377	343	381	1351	519	996	340	955	2.528	1.338	0.00748
ENSMLUG00000012061	JCHAIN	joining chain of multimeric IgA and IgM [Source:HGNC Symbol;Acc:HGNC:5713]	2758	2385	1136	1034	21910	5365	3240	1828	10172	3.689	1.883	0.00748
ENSMLUG00000014961	CLDN11	claudin 11 [Source:HGNC Symbol;Acc:HGNC:8514]	6	10	4	5	13	81	48	6	47	4.002	2.001	0.0076
ENSMLUG00000011832	COL12A1	collagen type XII alpha 1 chain [Source:HGNC Symbol;Acc:HGNC:2188]	316	640	368	279	2155	771	1162	401	1363	2.869	1.52	0.0077
ENSMLUG00000015839	DOK4	docking protein 4 [Source:HGNC Symbol;Acc:HGNC:19868]	2249	617	2279	1816	377	607	508	1740	497	-2.90698	-1.541	0.00775
ENSMLUG00000016990	PI15	peptidase inhibitor 15 [Source:HGNC Symbol;Acc:HGNC:8946]	1	4	0	1	9	64	15	2	29	4.521	2.177	0.00796
ENSMLUG00000002761	IKBKE	inhibitor of kappa light polypeptide gene enhancer in B-cells, kinase epsilon [Source:HGNC Symbol;Acc:HGNC:14552]	272	214	391	268	94	139	114	286	116	-2.29358	-1.197	0.0081
ENSMLUG00000006873	SOCS6	suppressor of cytokine signaling 6 [Source:HGNC Symbol;Acc:HGNC:16833]	2406	1466	3534	2333	733	1141	869	2435	914	-2.42718	-1.278	0.0081
ENSMLUG00000017758	FAM188B	family with sequence similarity 188 member B [Source:HGNC Symbol;Acc:HGNC:21916]	30	41	37	22	132	65	119	32	105	2.775	1.473	0.00823
ENSMLUG00000016339			11	24	7	21	105	47	66	16	73	3.383	1.758	0.00846
ENSMLUG00000013105	STK39	serine/threonine kinase 39 [Source:HGNC Symbol;Acc:HGNC:17717]	496	646	416	623	958	1225	1382	545	1188	2.075	1.053	0.00871
ENSMLUG00000004031	C2orf76	chromosome 2 open reading frame 76 [Source:HGNC Symbol;Acc:HGNC:27017]	30	45	22	55	154	105	104	38	121	2.736	1.452	0.0089
ENSMLUG00000003707	ABI3BP	ABI family member 3 binding protein [Source:HGNC Symbol;Acc:HGNC:17265]	26	54	17	25	115	89	135	30	113	2.974	1.572	0.00894
ENSMLUG00000029405	FAM26E	family with sequence similarity 26 member E [Source:HGNC Symbol;Acc:HGNC:21568]	2	4	0	8	43	30	22	4	32	4.129	2.046	0.00918
ENSMLUG00000001409	CAD	carbamoyl-phosphate synthetase 2, aspartate transcarbamylase, and dihydroorotase [Source:HGNC Symbol;Acc:HGNC:1424]	296	567	300	290	1956	684	963	363	1201	2.805	1.488	0.0092
ENSMLUG00000002502	CLDN5	claudin 5 [Source:HGNC Symbol;Acc:HGNC:2047]	176	301	137	272	694	459	639	222	597	2.442	1.288	0.00932
ENSMLUG00000003178	RTN2	reticulon 2 [Source:HGNC Symbol;Acc:HGNC:10468]	297	127	605	300	103	76	81	332	87	-3.04878	-1.606	0.00932
ENSMLUG00000004153	ADGRL4	adhesion G protein-coupled receptor L4 [Source:HGNC Symbol;Acc:HGNC:20822]	33	121	42	80	473	109	457	69	346	3.487	1.802	0.00932
ENSMLUG00000008793	CILP	cartilage intermediate layer protein [Source:HGNC Symbol;Acc:HGNC:1980]	33	71	62	44	182	96	286	52	188	2.94	1.556	0.00932
ENSMLUG00000015887	SPINK1	serine peptidase inhibitor, Kazal type 1 [Source:HGNC Symbol;Acc:HGNC:11244]	1662	2183	1037	1170	4878	2276	10366	1513	5840	3.073	1.619	0.00932
ENSMLUG00000029814		Uncharacterized protein [Source:UniProtKB/TrEMBL;Acc:G1Q611]	36	33	17	47	203	73	113	33	130	3.077	1.622	0.00932
ENSMLUG00000005662		Uncharacterized protein [Source:UniProtKB/TrEMBL;Acc:G1P597]	71	63	66	78	126	166	188	70	160	2.165	1.114	0.00943
ENSMLUG00000015993	VWF	von Willebrand factor [Source:HGNC Symbol;Acc:HGNC:12726]	959	2212	820	1278	6528	1928	6844	1317	5100	3.073	1.62	0.00966
ENSMLUG00000006799	ANXA5	annexin A5 [Source:HGNC Symbol;Acc:HGNC:543]	1163	610	615	768	320	360	313	789	331	-2.22717	-1.154	0.00973
ENSMLUG00000023092		Uncharacterized protein [Source:UniProtKB/TrEMBL;Acc:G1Q798]	5933	6656	3751	4554	50981	16630	6343	5224	24651	3.387	1.76	0.0101
ENSMLUG00000014521	NUDT12	nudix hydrolase 12 [Source:HGNC Symbol;Acc:HGNC:18826]	91	135	61	115	295	244	240	100	260	2.359	1.238	0.0104
ENSMLUG00000009142	MRC1	mannose receptor, C type 1 [Source:HGNC Symbol;Acc:HGNC:7228]	302	596	291	192	1018	426	5524	345	2323	3.851	1.945	0.0104
ENSMLUG00000011592	FBLN5	fibulin 5 [Source:HGNC Symbol;Acc:HGNC:3602]	28	32	24	23	83	57	92	27	77	2.567	1.36	0.0105
ENSMLUG00000010842			73	118	63	75	163	206	433	82	267	2.758	1.464	0.011
ENSMLUG00000000785	RNF19B	ring finger protein 19B [Source:HGNC Symbol;Acc:HGNC:26886]	4665	2081	6067	3706	1118	1565	1674	4130	1452	-2.52525	-1.337	0.011
ENSMLUG00000008508	CCDC91	coiled-coil domain containing 91 [Source:HGNC Symbol;Acc:HGNC:24855]	316	252	205	336	549	602	590	277	580	2.006	1.005	0.0111
ENSMLUG00000000337	MYCL	v-myc avian myelocytomatosis viral oncogene lung carcinoma derived homolog [Source:HGNC Symbol;Acc:HGNC:7555]	677	274	350	380	185	129	136	420	150	-2.49377	-1.32	0.0112
ENSMLUG00000012244	CFTR	cystic fibrosis transmembrane conductance regulator [Source:HGNC Symbol;Acc:HGNC:1884]	778	722	392	438	1465	2190	1125	582	1593	2.461	1.299	0.0113
ENSMLUG00000004537	POLA1	DNA polymerase alpha 1, catalytic subunit [Source:HGNC Symbol;Acc:HGNC:9173]	119	217	111	100	458	277	402	137	379	2.479	1.31	0.0113
ENSMLUG00000013207	BSND	barttin CLCNK type accessory beta subunit [Source:HGNC Symbol;Acc:HGNC:16512]	14	20	45	24	2	2	6	26	3	-3.89105	-1.958	0.0113
ENSMLUG00000008189	HSPA12A	heat shock protein family A (Hsp70) member 12A [Source:HGNC Symbol;Acc:HGNC:19022]	203	103	424	402	83	84	49	283	72	-3.04878	-1.61	0.0117
ENSMLUG00000008789	OVOL1	ovo like transcriptional repressor 1 [Source:HGNC Symbol;Acc:HGNC:8525]	1286	624	1851	1056	420	478	405	1204	434	-2.48139	-1.31	0.0117
ENSMLUG00000011899	PLEKHD1	pleckstrin homology and coiled-coil domain containing D1 [Source:HGNC Symbol;Acc:HGNC:20148]	76	115	102	119	78	910	633	103	540	3.508	1.811	0.0117
ENSMLUG00000029117		Uncharacterized protein [Source:UniProtKB/TrEMBL;Acc:G1PZD9]	8	19	12	20	86	44	46	15	59	3.064	1.616	0.0125
ENSMLUG00000017084		Uncharacterized protein [Source:UniProtKB/TrEMBL;Acc:G1PW27]	5627	3638	8306	6680	2861	2076	2549	6063	2495	-2.25225	-1.17	0.0127
ENSMLUG00000010572	ATG7	autophagy related 7 [Source:HGNC Symbol;Acc:HGNC:16935]	412	325	306	316	518	998	805	340	774	2.142	1.099	0.013
ENSMLUG00000004264	ADGRL3	adhesion G protein-coupled receptor L3 [Source:HGNC Symbol;Acc:HGNC:20974]	22	102	39	27	170	264	172	48	202	3.168	1.664	0.0131
ENSMLUG00000004480	SRC	SRC proto-oncogene, non-receptor tyrosine kinase [Source:HGNC Symbol;Acc:HGNC:11283]	1827	819	4229	2111	561	680	636	2246	626	-2.90698	-1.539	0.0131
ENSMLUG00000011255	FKBP5	FK506 binding protein 5 [Source:HGNC Symbol;Acc:HGNC:3721]	6421	4394	4043	6296	9406	12073	12000	5288	11160	2.014	1.01	0.0131
ENSMLUG00000023673		Uncharacterized protein [Source:UniProtKB/TrEMBL;Acc:G1Q406]	1244	400	829	997	399	161	215	868	258	-2.7933	-1.484	0.0131
ENSMLUG00000004990	DERL3	derlin 3 [Source:HGNC Symbol;Acc:HGNC:14236]	36	74	18	22	209	61	333	38	201	3.509	1.811	0.0131
ENSMLUG00000006479	CSF3R	colony stimulating factor 3 receptor [Source:HGNC Symbol;Acc:HGNC:2439]	26	42	44	10	91	59	456	30	202	3.754	1.909	0.0132
ENSMLUG00000008864	SLC7A11	solute carrier family 7 member 11 [Source:HGNC Symbol;Acc:HGNC:11059]	15	13	11	8	17	175	48	12	80	3.773	1.916	0.0132
ENSMLUG00000010458	EIF2AK4	eukaryotic translation initiation factor 2 alpha kinase 4 [Source:HGNC Symbol;Acc:HGNC:19687]	163	249	96	149	372	437	492	164	434	2.389	1.257	0.0133
ENSMLUG00000000884	FREM2	FRAS1 related extracellular matrix protein 2 [Source:HGNC Symbol;Acc:HGNC:25396]	17	52	24	14	139	94	88	27	107	3.064	1.615	0.0135
ENSMLUG00000003067	FAM172A	family with sequence similarity 172 member A [Source:HGNC Symbol;Acc:HGNC:25365]	191	109	81	136	361	268	384	129	338	2.375	1.248	0.0135
ENSMLUG00000009343	PRICKLE3	prickle planar cell polarity protein 3 [Source:HGNC Symbol;Acc:HGNC:6645]	79	67	39	64	104	238	218	62	187	2.605	1.381	0.0135
ENSMLUG00000010886			35	127	109	132	314	312	344	101	323	2.721	1.444	0.0136
ENSMLUG00000012118			123	126	172	133	22	70	17	138	36	-2.99401	-1.58	0.0138
ENSMLUG00000014235	MYCT1	myc target 1 [Source:HGNC Symbol;Acc:HGNC:23172]	17	48	16	21	102	50	239	26	130	3.425	1.776	0.0138
ENSMLUG00000011239		Uncharacterized protein [Source:UniProtKB/TrEMBL;Acc:G1PHU0]	785	399	1371	745	378	142	126	825	215	-3.003	-1.586	0.0138
ENSMLUG00000007593	GAS6	growth arrest specific 6 [Source:HGNC Symbol;Acc:HGNC:4168]	508	755	491	576	842	3688	1496	582	2009	2.841	1.506	0.0139
ENSMLUG00000004391		Transporter [Source:UniProtKB/TrEMBL;Acc:G1P2C4]	14174	4344	18827	8040	1284	4657	1937	11346	2626	-3.1746	-1.667	0.0142
ENSMLUG00000000794	FAM229B	family with sequence similarity 229 member B [Source:HGNC Symbol;Acc:HGNC:33858]	2	3	4	5	37	27	12	4	25	3.733	1.901	0.0142
ENSMLUG00000011198	BTNL2	butyrophilin like 2 [Source:HGNC Symbol;Acc:HGNC:1142]	2861	1356	4724	4041	1400	885	560	3246	948	-2.8169	-1.495	0.0142
ENSMLUG00000014587	IFI6	interferon alpha inducible protein 6 [Source:HGNC Symbol;Acc:HGNC:4054]	2963	888	249	997	232	308	162	1274	234	-3.47222	-1.798	0.0142
ENSMLUG00000007974			131	201	76	215	427	642	345	156	471	2.614	1.386	0.0146
ENSMLUG00000005033	SNX11	sorting nexin 11 [Source:HGNC Symbol;Acc:HGNC:14975]	582	496	717	993	268	310	333	697	304	-2.15054	-1.104	0.0153
ENSMLUG00000005851	SLC4A4	solute carrier family 4 member 4 [Source:HGNC Symbol;Acc:HGNC:11030]	588	1067	892	562	1372	2377	2001	777	1917	2.27	1.183	0.0153
ENSMLUG00000010159	CAPN15	calpain 15 [Source:HGNC Symbol;Acc:HGNC:11182]	2963	1979	3199	2275	1295	942	1412	2604	1216	-2.03252	-1.024	0.0153
ENSMLUG00000011650	RHOBTB1	Rho related BTB domain containing 1 [Source:HGNC Symbol;Acc:HGNC:18738]	77	99	93	86	137	278	239	89	218	2.259	1.176	0.0153
ENSMLUG00000023322		Uncharacterized protein [Source:UniProtKB/TrEMBL;Acc:G1Q003]	1571	529	670	702	10620	5239	544	868	5468	3.66	1.872	0.0153
ENSMLUG00000030198		Uncharacterized protein [Source:UniProtKB/TrEMBL;Acc:G1Q5K2]	3	39	12	12	115	48	155	16	106	3.656	1.87	0.0153
ENSMLUG00000003545	MBOAT2	membrane bound O-acyltransferase domain containing 2 [Source:HGNC Symbol;Acc:HGNC:25193]	3732	3163	5781	3077	2137	1012	1413	3938	1521	-2.34742	-1.233	0.0154
ENSMLUG00000016407	RAB11FIP4	RAB11 family interacting protein 4 [Source:HGNC Symbol;Acc:HGNC:30267]	732	529	785	528	219	369	273	644	287	-2.1097	-1.076	0.0154
ENSMLUG00000000267	MBD5	methyl-CpG binding domain protein 5 [Source:HGNC Symbol;Acc:HGNC:20444]	45	111	38	67	231	141	270	65	214	2.74	1.454	0.0154
ENSMLUG00000007300	DDX60	DEXD/H-box helicase 60 [Source:HGNC Symbol;Acc:HGNC:25942]	56	48	46	18	67	218	219	42	168	3.059	1.613	0.0154
ENSMLUG00000010631	ZEB1	zinc finger E-box binding homeobox 1 [Source:HGNC Symbol;Acc:HGNC:11642]	119	308	101	168	497	465	593	174	518	2.584	1.37	0.0154
ENSMLUG00000022398	IL22RA1	interleukin 22 receptor subunit alpha 1 [Source:HGNC Symbol;Acc:HGNC:13700]	1506	796	2869	2096	431	744	572	1817	582	-2.65957	-1.411	0.0154
ENSMLUG00000001125	LARS	leucyl-tRNA synthetase [Source:HGNC Symbol;Acc:HGNC:6512]	956	1151	1012	996	3173	1655	1908	1029	2245	2.065	1.046	0.0155
ENSMLUG00000024711		Uncharacterized protein [Source:UniProtKB/TrEMBL;Acc:G1QF32]	41	46	26	27	280	64	96	35	147	3.114	1.639	0.0155
ENSMLUG00000017564	ALS2	ALS2, alsin Rho guanine nucleotide exchange factor [Source:HGNC Symbol;Acc:HGNC:443]	940	808	1334	997	393	444	592	1020	476	-2.03252	-1.023	0.0157
ENSMLUG00000007840	PLEKHH3	pleckstrin homology, MyTH4 and FERM domain containing H3 [Source:HGNC Symbol;Acc:HGNC:26105]	855	589	1912	1038	444	343	342	1098	376	-2.54453	-1.348	0.0162
ENSMLUG00000008112	CCL25	C-C motif chemokine ligand 25 [Source:HGNC Symbol;Acc:HGNC:10624]	24673	12157	45005	23845	9825	1356	5598	26420	5593	-3.26797	-1.709	0.0163
ENSMLUG00000008375		Uncharacterized protein [Source:UniProtKB/TrEMBL;Acc:G1PBD2]	136	197	97	84	322	297	379	128	333	2.343	1.228	0.0163
ENSMLUG00000010032	NME7	NME/NM23 family member 7 [Source:HGNC Symbol;Acc:HGNC:20461]	71	86	49	43	220	145	138	62	168	2.408	1.268	0.0163
ENSMLUG00000022258	S100A9	S100 calcium binding protein A9 [Source:HGNC Symbol;Acc:HGNC:10499]	729	625	645	401	1256	1030	3888	600	2058	2.815	1.493	0.0163
ENSMLUG00000005037	SKAP1	src kinase associated phosphoprotein 1 [Source:HGNC Symbol;Acc:HGNC:15605]	37	42	17	38	61	152	135	34	116	2.812	1.492	0.0165
ENSMLUG00000016531	MN1	MN1 proto-oncogene, transcriptional regulator [Source:HGNC Symbol;Acc:HGNC:7180]	34	57	28	29	140	148	68	37	119	2.699	1.433	0.0165
ENSMLUG00000016905	LEXM	lymphocyte expansion molecule [Source:HGNC Symbol;Acc:HGNC:26854]	84	30	182	97	17	23	25	98	22	-3.20513	-1.68	0.0165
ENSMLUG00000013841			185	142	213	125	385	323	354	166	354	2.022	1.016	0.0175
ENSMLUG00000013629	SPATA2L	spermatogenesis associated 2 like [Source:HGNC Symbol;Acc:HGNC:28393]	387	231	548	451	193	156	130	404	160	-2.30415	-1.205	0.0176
ENSMLUG00000024982	CA4	carbonic anhydrase 4 [Source:HGNC Symbol;Acc:HGNC:1375]	50	80	28	42	55	746	148	50	316	3.611	1.852	0.0176
ENSMLUG00000015068	C15orf41	chromosome 15 open reading frame 41 [Source:HGNC Symbol;Acc:HGNC:26929]	20	47	25	33	115	74	93	31	94	2.582	1.368	0.0177
ENSMLUG00000001484	OPHN1	oligophrenin 1 [Source:HGNC Symbol;Acc:HGNC:8148]	29	51	30	77	243	114	121	47	159	2.795	1.483	0.0177
ENSMLUG00000003028	MAFB	MAF bZIP transcription factor B [Source:HGNC Symbol;Acc:HGNC:6408]	2429	1095	3132	2361	705	778	1059	2254	847	-2.38663	-1.254	0.0177
ENSMLUG00000007025	CDKN2B	cyclin dependent kinase inhibitor 2B [Source:HGNC Symbol;Acc:HGNC:1788]	1384	579	2249	1555	352	560	498	1442	470	-2.6178	-1.388	0.0177
ENSMLUG00000007076	ANO6	anoctamin 6 [Source:HGNC Symbol;Acc:HGNC:25240]	4894	4836	6310	6411	3079	1039	2244	5613	2121	-2.3753	-1.25	0.0177
ENSMLUG00000011763		Phosphoinositide phospholipase C [Source:UniProtKB/TrEMBL;Acc:G1PJ21]	15	43	25	20	91	66	102	26	86	2.759	1.464	0.0177
ENSMLUG00000015778	RERG	RAS like estrogen regulated growth inhibitor [Source:HGNC Symbol;Acc:HGNC:15980]	34	43	24	34	63	87	232	34	127	2.952	1.562	0.0177
ENSMLUG00000016784	SLC2A12	solute carrier family 2 member 12 [Source:HGNC Symbol;Acc:HGNC:18067]	41	73	33	68	102	195	184	54	160	2.575	1.364	0.0177
ENSMLUG00000017070	GPAT3	glycerol-3-phosphate acyltransferase 3 [Source:HGNC Symbol;Acc:HGNC:28157]	7148	3740	13134	6868	2935	2646	2629	7722	2737	-2.48139	-1.312	0.0177
ENSMLUG00000022898	PDF	peptide deformylase (mitochondrial) [Source:HGNC Symbol;Acc:HGNC:30012]	237	207	146	256	101	98	88	212	96	-2.08768	-1.061	0.0177
ENSMLUG00000028899			23	6	21	20	98	53	59	18	70	3.039	1.604	0.0177
ENSMLUG00000007967	CAPN13	calpain 13 [Source:HGNC Symbol;Acc:HGNC:16663]	12	3	7	31	9	491	49	13	183	3.988	1.996	0.0178
ENSMLUG00000015637	SLC30A2	solute carrier family 30 member 2 [Source:HGNC Symbol;Acc:HGNC:11013]	2435	386	2333	1628	187	387	578	1696	384	-3.15457	-1.657	0.0179
ENSMLUG00000000833	CTNND2	catenin delta 2 [Source:HGNC Symbol;Acc:HGNC:2516]	14	83	45	40	211	220	116	46	182	3.032	1.6	0.0181
ENSMLUG00000015102	TGM1	transglutaminase 1 [Source:HGNC Symbol;Acc:HGNC:11777]	508	372	268	216	154	22	55	341	77	-3.16456	-1.66	0.0181
ENSMLUG00000000646	TNFRSF17	TNF receptor superfamily member 17 [Source:HGNC Symbol;Acc:HGNC:11913]	81	99	39	102	826	98	258	80	394	3.311	1.727	0.0181
ENSMLUG00000012673	OFD1	OFD1, centriole and centriolar satellite protein [Source:HGNC Symbol;Acc:HGNC:2567]	608	719	479	346	1465	918	1496	538	1293	2.218	1.149	0.0181
ENSMLUG00000007384	B3GALT4	beta-1,3-galactosyltransferase 4 [Source:HGNC Symbol;Acc:HGNC:919]	841	418	769	544	321	275	237	643	278	-2.15983	-1.11	0.0182
ENSMLUG00000028355		Uncharacterized protein [Source:UniProtKB/TrEMBL;Acc:G1Q3G3]	288	501	258	411	992	747	760	364	833	2.134	1.094	0.0182
ENSMLUG00000002623	FAXDC2	fatty acid hydroxylase domain containing 2 [Source:HGNC Symbol;Acc:HGNC:1334]	1334	1291	6804	3620	306	129	1102	3262	512	-3.5461	-1.826	0.0186
ENSMLUG00000009109	HNF1A	HNF1 homeobox A [Source:HGNC Symbol;Acc:HGNC:11621]	2946	1154	5809	2895	911	1186	730	3201	942	-2.77008	-1.471	0.0189
ENSMLUG00000011953	POLM	DNA polymerase mu [Source:HGNC Symbol;Acc:HGNC:9185]	8	11	6	3	28	13	124	7	55	3.722	1.896	0.0189
ENSMLUG00000012847	SLC16A5	solute carrier family 16 member 5 [Source:HGNC Symbol;Acc:HGNC:10926]	1098	402	399	551	295	106	109	612	170	-2.86533	-1.518	0.019
ENSMLUG00000007541	CHRNB2	cholinergic receptor nicotinic beta 2 subunit [Source:HGNC Symbol;Acc:HGNC:1962]	35	51	16	29	67	160	115	33	114	2.82	1.496	0.0191
ENSMLUG00000027643	DDIT4	DNA damage inducible transcript 4 [Source:HGNC Symbol;Acc:HGNC:24944]	1751	482	2142	1446	2325	8949	5856	1455	5710	2.996	1.583	0.0194
ENSMLUG00000007947	PLXNA1	plexin A1 [Source:HGNC Symbol;Acc:HGNC:9099]	1564	1080	2077	1100	652	623	701	1455	659	-2.079	-1.055	0.0196
ENSMLUG00000010992	PFKL	phosphofructokinase, liver type [Source:HGNC Symbol;Acc:HGNC:8876]	6338	1435	12001	4431	1505	1552	1397	6051	1485	-3.0303	-1.6	0.0196
ENSMLUG00000009669	HIC2	hypermethylated in cancer 2 [Source:HGNC Symbol;Acc:HGNC:18595]	308	138	624	179	75	66	108	312	83	-2.91545	-1.545	0.0202
ENSMLUG00000023577		Uncharacterized protein [Source:UniProtKB/TrEMBL;Acc:G1Q960]	17	45	36	30	236	49	113	32	133	3.07	1.618	0.0203
ENSMLUG00000029771	KANK3	KN motif and ankyrin repeat domains 3 [Source:HGNC Symbol;Acc:HGNC:24796]	30	80	24	38	407	62	163	43	211	3.284	1.715	0.0203
ENSMLUG00000024283			2	1	3	7	21	24	20	3	22	3.546	1.826	0.0206
ENSMLUG00000000548		Uncharacterized protein [Source:UniProtKB/TrEMBL;Acc:G1NTK4]	1219	467	1792	1699	504	370	398	1294	424	-2.5974	-1.377	0.0207
ENSMLUG00000001897	SSBP2	single stranded DNA binding protein 2 [Source:HGNC Symbol;Acc:HGNC:15831]	125	247	146	158	345	345	537	169	409	2.22	1.151	0.0207
ENSMLUG00000012400		Uncharacterized protein [Source:UniProtKB/TrEMBL;Acc:G1PKG6]	145	24	101	337	1	27	19	152	16	-3.7594	-1.909	0.0207
ENSMLUG00000008305	ZC4H2	zinc finger C4H2-type containing [Source:HGNC Symbol;Acc:HGNC:24931]	4	4	7	8	25	49	16	6	30	3.384	1.759	0.0208
ENSMLUG00000005542	FGG	fibrinogen gamma chain [Source:HGNC Symbol;Acc:HGNC:3694]	146	437	513	695	82	185	104	448	124	-2.849	-1.511	0.0214
ENSMLUG00000007209	ALDH1A1	aldehyde dehydrogenase 1 family member A1 [Source:HGNC Symbol;Acc:HGNC:402]	595	1149	1018	685	3452	1302	2291	862	2348	2.418	1.274	0.0215
ENSMLUG00000027603		Uncharacterized protein [Source:UniProtKB/TrEMBL;Acc:G1Q6N7]	83	61	112	76	38	25	30	83	31	-2.38663	-1.254	0.0215
ENSMLUG00000014118	SVEP1	sushi, von Willebrand factor type A, EGF and pentraxin domain containing 1 [Source:HGNC Symbol;Acc:HGNC:15985]	137	351	182	114	1061	293	776	196	710	2.862	1.517	0.0215
ENSMLUG00000005310	TEAD4	TEA domain transcription factor 4 [Source:HGNC Symbol;Acc:HGNC:11717]	150	179	168	403	78	43	91	225	71	-2.65252	-1.408	0.0215
ENSMLUG00000009798	RELN	reelin [Source:HGNC Symbol;Acc:HGNC:9957]	60	158	73	67	416	83	820	90	440	3.271	1.71	0.0215
ENSMLUG00000025181		Uncharacterized protein [Source:UniProtKB/TrEMBL;Acc:G1PXQ6]	25	17	19	30	61	64	61	23	62	2.418	1.274	0.0217
ENSMLUG00000002117	F8	coagulation factor VIII [Source:HGNC Symbol;Acc:HGNC:3546]	266	319	160	267	887	275	1624	253	929	2.881	1.526	0.0217
ENSMLUG00000003347	CSF3	colony stimulating factor 3 [Source:HGNC Symbol;Acc:HGNC:2438]	5	5	3	1	18	56	12	4	29	3.654	1.869	0.0217
ENSMLUG00000027366	P2RY1	purinergic receptor P2Y1 [Source:HGNC Symbol;Acc:HGNC:8539]	888	626	1158	657	416	241	400	832	352	-2.18341	-1.126	0.0219
ENSMLUG00000014536	REEP1	receptor accessory protein 1 [Source:HGNC Symbol;Acc:HGNC:25786]	19	44	12	35	65	73	242	28	127	3.175	1.667	0.022
ENSMLUG00000005413	PHKA1	phosphorylase kinase regulatory subunit alpha 1 [Source:HGNC Symbol;Acc:HGNC:8925]	45	98	70	38	128	206	210	63	181	2.504	1.324	0.022
ENSMLUG00000011529	GSTP1	glutathione S-transferase pi 1 [Source:HGNC Symbol;Acc:HGNC:4638]	7111	2352	5221	6661	2356	1384	2042	5336	1927	-2.43902	-1.285	0.022
ENSMLUG00000017035	ZNF304	zinc finger protein 304 [Source:HGNC Symbol;Acc:HGNC:13505]	321	255	472	264	152	119	162	328	144	-2.12314	-1.086	0.022
ENSMLUG00000023103	GLB1L	galactosidase beta 1 like [Source:HGNC Symbol;Acc:HGNC:28129]	35	36	53	32	82	90	119	39	97	2.269	1.182	0.022
ENSMLUG00000017540	SERPINB7	serpin family B member 7 [Source:HGNC Symbol;Acc:HGNC:13902]	1	1	0	1	0	15	96	1	37	3.778	1.918	0.0223
ENSMLUG00000029836		Uncharacterized protein [Source:UniProtKB/TrEMBL;Acc:G1Q696]	13	19	8	19	105	29	53	15	62	3.072	1.619	0.0225
ENSMLUG00000003587		Uncharacterized protein [Source:UniProtKB/TrEMBL;Acc:L7N157]	53	22	49	11	1	4	9	34	5	-3.57143	-1.836	0.0234
ENSMLUG00000004261	EEFSEC	eukaryotic elongation factor, selenocysteine-tRNA specific [Source:HGNC Symbol;Acc:HGNC:24614]	146	138	88	135	350	274	219	127	281	2.077	1.055	0.0235
ENSMLUG00000002425	LTBP1	latent transforming growth factor beta binding protein 1 [Source:HGNC Symbol;Acc:HGNC:6714]	287	500	173	194	819	939	643	288	800	2.436	1.285	0.0238
ENSMLUG00000006054	LRP2BP	LRP2 binding protein [Source:HGNC Symbol;Acc:HGNC:25434]	123	34	120	52	13	8	30	82	17	-3.19489	-1.677	0.0238
ENSMLUG00000011675	CEP290	centrosomal protein 290 [Source:HGNC Symbol;Acc:HGNC:29021]	137	143	76	105	400	174	342	115	305	2.359	1.238	0.0239
ENSMLUG00000009428	CPO	carboxypeptidase O [Source:HGNC Symbol;Acc:HGNC:21011]	12486	3631	11370	17924	1720	3473	4445	11353	3213	-2.80112	-1.486	0.0239
ENSMLUG00000009702	JMJD6	arginine demethylase and lysine hydroxylase [Source:HGNC Symbol;Acc:HGNC:19355]	970	1018	1930	1000	654	413	477	1230	515	-2.1978	-1.135	0.0241
ENSMLUG00000027523	WT1	Wilms tumor 1 [Source:HGNC Symbol;Acc:HGNC:12796]	34	24	39	31	61	80	127	32	89	2.455	1.296	0.0241
ENSMLUG00000015302	ST6GAL1	ST6 beta-galactoside alpha-2,6-sialyltransferase 1 [Source:HGNC Symbol;Acc:HGNC:10860]	92	113	79	136	307	126	728	105	387	2.869	1.52	0.0244
ENSMLUG00000008227	RNF6	ring finger protein 6 [Source:HGNC Symbol;Acc:HGNC:10069]	473	272	820	401	220	137	177	492	178	-2.42718	-1.278	0.0246
ENSMLUG00000008703	CREB3L3	cAMP responsive element binding protein 3 like 3 [Source:HGNC Symbol;Acc:HGNC:18855]	19898	10482	29406	18879	10149	3667	6284	19666	6700	-2.51889	-1.334	0.0246
ENSMLUG00000008894	CLEC1A	C-type lectin domain family 1 member A [Source:HGNC Symbol;Acc:HGNC:24355]	14	33	15	20	67	30	207	20	101	3.252	1.701	0.0246
ENSMLUG00000029970		Uncharacterized protein [Source:UniProtKB/TrEMBL;Acc:G1Q799]	23	36	26	10	130	169	30	24	110	3.164	1.662	0.0246
ENSMLUG00000011576	TBX10	T-box 10 [Source:HGNC Symbol;Acc:HGNC:11593]	55	4	124	46	3	6	10	57	6	-3.64964	-1.868	0.0246
ENSMLUG00000025987		Uncharacterized protein [Source:UniProtKB/TrEMBL;Acc:G1QCK9]	116	54	133	79	24	41	30	96	32	-2.55102	-1.35	0.0249
ENSMLUG00000011777		Uncharacterized protein [Source:UniProtKB/TrEMBL;Acc:L7N1M0]	10	10	4	3	29	15	87	7	44	3.457	1.789	0.025
ENSMLUG00000026666	ARL10	ADP ribosylation factor like GTPase 10 [Source:HGNC Symbol;Acc:HGNC:22042]	125	77	137	137	42	43	60	119	48	-2.23214	-1.159	0.025
ENSMLUG00000026917		Uncharacterized protein [Source:UniProtKB/TrEMBL;Acc:G1PZ63]	657	201	1190	324	119	163	179	593	154	-2.91545	-1.542	0.025
ENSMLUG00000010881	SCEL	sciellin [Source:HGNC Symbol;Acc:HGNC:10573]	1	2	10	4	64	5	64	4	44	3.712	1.892	0.025
ENSMLUG00000027742	COPG2	coatomer protein complex subunit gamma 2 [Source:HGNC Symbol;Acc:HGNC:2237]	557	336	291	345	775	716	1040	382	844	2.07	1.049	0.025
ENSMLUG00000007459	STYK1	serine/threonine/tyrosine kinase 1 [Source:HGNC Symbol;Acc:HGNC:18889]	1194	415	951	1181	247	429	349	935	342	-2.40964	-1.268	0.0252
ENSMLUG00000009632	THRB	thyroid hormone receptor beta [Source:HGNC Symbol;Acc:HGNC:11799]	22	63	27	35	78	111	172	37	120	2.684	1.424	0.0253
ENSMLUG00000024916		Uncharacterized protein [Source:UniProtKB/TrEMBL;Acc:G1QAF8]	111	257	17	31	9	8	22	104	13	-3.57143	-1.837	0.0253
ENSMLUG00000000278	PGRMC1	progesterone receptor membrane component 1 [Source:HGNC Symbol;Acc:HGNC:16090]	3776	2015	4092	3408	1707	1612	1355	3323	1558	-2.01207	-1.01	0.0255
ENSMLUG00000000571	PIBF1	progesterone immunomodulatory binding factor 1 [Source:HGNC Symbol;Acc:HGNC:23352]	65	100	34	64	181	188	155	66	175	2.364	1.241	0.0255
ENSMLUG00000014781		Uncharacterized protein [Source:UniProtKB/TrEMBL;Acc:G1PQS4]	752	320	433	403	308	3580	2752	477	2213	3.161	1.66	0.0256
ENSMLUG00000013888	WDR60	WD repeat domain 60 [Source:HGNC Symbol;Acc:HGNC:21862]	65	67	28	58	170	109	156	54	145	2.36	1.239	0.0257
ENSMLUG00000013880	TAP1	transporter 1, ATP binding cassette subfamily B member [Source:HGNC Symbol;Acc:HGNC:43]	3858	2035	6392	1519	818	1337	1021	3451	1059	-2.6738	-1.418	0.0258
ENSMLUG00000025924	SGPP1	sphingosine-1-phosphate phosphatase 1 [Source:HGNC Symbol;Acc:HGNC:17720]	1659	1157	2336	1262	753	447	809	1604	670	-2.1978	-1.135	0.0258
ENSMLUG00000013606	GFPT2	glutamine-fructose-6-phosphate transaminase 2 [Source:HGNC Symbol;Acc:HGNC:4242]	21	73	48	61	93	133	402	51	209	3.003	1.586	0.0259
ENSMLUG00000016772	TP53BP2	tumor protein p53 binding protein 2 [Source:HGNC Symbol;Acc:HGNC:12000]	1991	994	2285	1508	724	844	673	1694	747	-2.1097	-1.077	0.0264
ENSMLUG00000014111	DOCK9	dedicator of cytokinesis 9 [Source:HGNC Symbol;Acc:HGNC:14132]	639	888	487	579	1342	1087	1750	648	1393	2.024	1.017	0.0264
ENSMLUG00000014484	FRMD3	FERM domain containing 3 [Source:HGNC Symbol;Acc:HGNC:24125]	82	100	55	160	208	232	442	99	294	2.533	1.341	0.0266
ENSMLUG00000007417	TLR4	toll like receptor 4 [Source:HGNC Symbol;Acc:HGNC:11850]	121	348	139	110	712	280	922	180	638	2.801	1.486	0.0269
ENSMLUG00000029867		Uncharacterized protein [Source:UniProtKB/TrEMBL;Acc:G1Q8R5]	7	8	4	18	42	15	113	9	57	3.407	1.768	0.0269
ENSMLUG00000029957		Uncharacterized protein [Source:UniProtKB/TrEMBL;Acc:G1Q9Q4]	143	71	150	196	46	64	29	140	46	-2.55754	-1.356	0.0269
ENSMLUG00000017467	VPS13C	vacuolar protein sorting 13 homolog C [Source:HGNC Symbol;Acc:HGNC:23594]	529	873	523	385	1232	1124	1636	578	1331	2.134	1.094	0.0269
ENSMLUG00000026437		Uncharacterized protein [Source:UniProtKB/TrEMBL;Acc:G1Q6G2]	1772	886	1337	1761	454	811	581	1439	615	-2.15517	-1.109	0.0271
ENSMLUG00000023640		Uncharacterized protein [Source:UniProtKB/TrEMBL;Acc:G1QAD0]	11	16	7	8	184	25	14	10	74	3.536	1.822	0.0271
ENSMLUG00000007650	PLA2G4A	phospholipase A2 group IVA [Source:HGNC Symbol;Acc:HGNC:9035]	50	94	57	47	102	370	153	62	208	2.715	1.441	0.0272
ENSMLUG00000029475	CETN3	centrin 3 [Source:HGNC Symbol;Acc:HGNC:1868]	167	246	94	195	585	397	356	176	446	2.285	1.192	0.0272
ENSMLUG00000001486	MPP7	membrane palmitoylated protein 7 [Source:HGNC Symbol;Acc:HGNC:26542]	43	93	28	88	205	176	185	63	189	2.535	1.342	0.0273
ENSMLUG00000016535	ST3GAL1	ST3 beta-galactoside alpha-2,3-sialyltransferase 1 [Source:HGNC Symbol;Acc:HGNC:10862]	715	132	399	105	64	81	85	338	77	-3.0581	-1.613	0.0274
ENSMLUG00000009578	COL24A1	collagen type XXIV alpha 1 chain [Source:HGNC Symbol;Acc:HGNC:20821]	1	4	2	1	17	10	23	2	17	3.557	1.831	0.0277
ENSMLUG00000001411	KRTCAP3	keratinocyte associated protein 3 [Source:HGNC Symbol;Acc:HGNC:28943]	2132	748	1921	1826	686	697	622	1657	668	-2.24719	-1.168	0.0278
ENSMLUG00000004749	TMEM41A	transmembrane protein 41A [Source:HGNC Symbol;Acc:HGNC:30544]	1191	895	1957	1756	700	660	585	1450	648	-2.08333	-1.059	0.0278
ENSMLUG00000006329	CNTLN	centlein [Source:HGNC Symbol;Acc:HGNC:23432]	17	33	12	13	51	73	64	19	63	2.676	1.42	0.0278
ENSMLUG00000009987	IFT140	intraflagellar transport 140 [Source:HGNC Symbol;Acc:HGNC:29077]	39	34	48	49	112	90	89	42	97	2.106	1.075	0.0278
ENSMLUG00000011470	CDK18	cyclin dependent kinase 18 [Source:HGNC Symbol;Acc:HGNC:8751]	74	123	112	119	26	56	42	107	41	-2.31481	-1.212	0.0278
ENSMLUG00000016378	MYOF	myoferlin [Source:HGNC Symbol;Acc:HGNC:3656]	354	290	385	580	485	2155	1178	402	1273	2.627	1.393	0.0278
ENSMLUG00000027353			81	118	114	79	250	211	169	98	210	2.023	1.017	0.0278
ENSMLUG00000013700	RRAD	RRAD, Ras related glycolysis inhibitor and calcium channel regulator [Source:HGNC Symbol;Acc:HGNC:10446]	179	196	376	369	116	55	125	280	99	-2.457	-1.297	0.0279
ENSMLUG00000028816		Uncharacterized protein [Source:UniProtKB/TrEMBL;Acc:G1QCS3]	358	199	504	620	166	139	168	420	158	-2.35849	-1.237	0.0279
ENSMLUG00000028987	CHAC1	ChaC glutathione specific gamma-glutamylcyclotransferase 1 [Source:HGNC Symbol;Acc:HGNC:28680]	98	100	71	81	46	1102	320	88	489	3.325	1.733	0.028
ENSMLUG00000000376	FLRT3	fibronectin leucine rich transmembrane protein 3 [Source:HGNC Symbol;Acc:HGNC:3762]	863	1182	2137	2085	317	694	669	1567	560	-2.43309	-1.282	0.028
ENSMLUG00000007180	ANGPTL1	angiopoietin like 1 [Source:HGNC Symbol;Acc:HGNC:489]	25	105	39	32	246	200	113	50	186	2.838	1.505	0.0281
ENSMLUG00000003356	DZIP3	DAZ interacting zinc finger protein 3 [Source:HGNC Symbol;Acc:HGNC:30938]	96	66	69	41	157	145	187	68	163	2.199	1.137	0.029
ENSMLUG00000027193	FAM184A	family with sequence similarity 184 member A [Source:HGNC Symbol;Acc:HGNC:20991]	16	24	4	10	83	52	38	14	58	3.004	1.587	0.0298
ENSMLUG00000002679	SMIM8	small integral membrane protein 8 [Source:HGNC Symbol;Acc:HGNC:21401]	119	167	73	145	286	335	254	126	292	2.134	1.094	0.0298
ENSMLUG00000022255			60	83	26	49	10	8	23	54	14	-2.94985	-1.561	0.0298
ENSMLUG00000022981	CD58	CD58 molecule [Source:HGNC Symbol;Acc:HGNC:1688]	690	208	440	335	157	110	179	418	149	-2.43309	-1.283	0.0298
ENSMLUG00000023253		Uncharacterized protein [Source:UniProtKB/TrEMBL;Acc:G1Q2P5]	54	47	56	65	184	94	118	56	132	2.185	1.127	0.0298
ENSMLUG00000000516	SGIP1	SH3 domain GRB2 like endophilin interacting protein 1 [Source:HGNC Symbol;Acc:HGNC:25412]	17	49	15	31	79	70	155	28	101	2.804	1.488	0.0299
ENSMLUG00000004423	ABCD1	ATP binding cassette subfamily D member 1 [Source:HGNC Symbol;Acc:HGNC:61]	2283	2002	5928	2578	1638	485	710	3198	944	-2.7027	-1.436	0.0302
ENSMLUG00000010634	ZNF212	zinc finger protein 212 [Source:HGNC Symbol;Acc:HGNC:13004]	1268	629	1447	1432	418	556	572	1194	515	-2.13675	-1.095	0.0303
ENSMLUG00000023159	XYLB	xylulokinase [Source:HGNC Symbol;Acc:HGNC:12839]	538	175	405	316	111	98	177	358	129	-2.42131	-1.275	0.0306
ENSMLUG00000025018		Uncharacterized protein [Source:UniProtKB/TrEMBL;Acc:G1PZJ7]	16	45	42	14	76	114	106	29	99	2.696	1.431	0.0306
ENSMLUG00000004732	SLC2A6	solute carrier family 2 member 6 [Source:HGNC Symbol;Acc:HGNC:11011]	63	33	511	554	27	60	32	290	40	-3.42466	-1.778	0.0307
ENSMLUG00000008342	ABCA9	ATP binding cassette subfamily A member 9 [Source:HGNC Symbol;Acc:HGNC:39]	131	153	44	83	443	124	620	103	396	2.882	1.527	0.0307
ENSMLUG00000012068	PABPC4	poly(A) binding protein cytoplasmic 4 [Source:HGNC Symbol;Acc:HGNC:8557]	1666	1530	1836	1605	3242	2298	6104	1659	3881	2.152	1.106	0.0308
ENSMLUG00000005723	KCNMA1	potassium calcium-activated channel subfamily M alpha 1 [Source:HGNC Symbol;Acc:HGNC:6284]	423	323	401	287	465	2038	793	358	1099	2.565	1.359	0.0309
ENSMLUG00000000390	ZBTB39	zinc finger and BTB domain containing 39 [Source:HGNC Symbol;Acc:HGNC:29014]	547	272	428	289	164	110	202	384	159	-2.20264	-1.139	0.0311
ENSMLUG00000004368	NUBPL	nucleotide binding protein like [Source:HGNC Symbol;Acc:HGNC:20278]	20	21	12	9	75	38	47	16	53	2.705	1.435	0.0311
ENSMLUG00000015613	P3H2	prolyl 3-hydroxylase 2 [Source:HGNC Symbol;Acc:HGNC:19317]	92	218	146	156	268	374	474	153	372	2.208	1.143	0.0311
ENSMLUG00000017756		Uncharacterized protein [Source:UniProtKB/TrEMBL;Acc:G1PXM1]	1594	1150	4194	1478	884	286	658	2104	609	-2.7248	-1.447	0.0311
ENSMLUG00000015668	SLC13A3	solute carrier family 13 member 3 [Source:HGNC Symbol;Acc:HGNC:14430]	25	14	19	20	35	44	173	20	84	3.015	1.592	0.0314
ENSMLUG00000015774	SDPR	serum deprivation response [Source:HGNC Symbol;Acc:HGNC:10690]	384	618	320	395	1159	655	1103	429	972	2.1	1.07	0.0314
ENSMLUG00000009895			71	74	43	33	121	140	160	55	140	2.272	1.184	0.0314
ENSMLUG00000004226	KRT79	keratin 79 [Source:HGNC Symbol;Acc:HGNC:28930]	213	249	197	416	150	37	41	269	76	-2.76243	-1.465	0.0314
ENSMLUG00000001052			1334	523	1252	1008	355	409	522	1029	429	-2.18818	-1.13	0.0321
ENSMLUG00000003955	FOCAD	focadhesin [Source:HGNC Symbol;Acc:HGNC:23377]	36	148	26	46	353	189	223	64	255	2.912	1.542	0.0321
ENSMLUG00000014828	RMDN3	regulator of microtubule dynamics 3 [Source:HGNC Symbol;Acc:HGNC:25550]	1396	605	1445	941	533	362	489	1097	461	-2.17391	-1.12	0.0321
ENSMLUG00000030569		Uncharacterized protein [Source:UniProtKB/TrEMBL;Acc:G1QDH2]	5056	6149	2044	2853	35570	7995	6213	4026	16593	2.962	1.566	0.0321
ENSMLUG00000010904	FARSB	phenylalanyl-tRNA synthetase beta subunit [Source:HGNC Symbol;Acc:HGNC:17800]	507	1408	498	832	2649	1740	2099	811	2163	2.351	1.233	0.0322
ENSMLUG00000028307			8	7	4	5	34	38	14	6	29	3.056	1.612	0.0322
ENSMLUG00000010797	C3orf52	chromosome 3 open reading frame 52 [Source:HGNC Symbol;Acc:HGNC:26255]	921	549	1564	778	343	428	394	953	388	-2.22222	-1.151	0.033
ENSMLUG00000008616	SLC37A2	solute carrier family 37 member 2 [Source:HGNC Symbol;Acc:HGNC:20644]	45	62	61	77	28	607	313	61	316	3.2	1.678	0.0331
ENSMLUG00000013370	PARD6B	par-6 family cell polarity regulator beta [Source:HGNC Symbol;Acc:HGNC:16245]	1614	1064	2448	1299	601	891	583	1606	692	-2.13675	-1.094	0.0335
ENSMLUG00000015042	SPATA2	spermatogenesis associated 2 [Source:HGNC Symbol;Acc:HGNC:14681]	2074	799	2557	1748	691	757	709	1794	719	-2.24719	-1.167	0.0335
ENSMLUG00000016179			5705	2653	2907	3797	1388	2180	1190	3766	1586	-2.1692	-1.117	0.0335
ENSMLUG00000029433		5-hydroxyisourate hydrolase [Source:UniProtKB/TrEMBL;Acc:G1Q106]	149	80	226	190	73	60	42	161	58	-2.39808	-1.262	0.0335
ENSMLUG00000026793	HS6ST1	heparan sulfate 6-O-sulfotransferase 1 [Source:HGNC Symbol;Acc:HGNC:5201]	1018	507	1266	1137	351	481	438	982	423	-2.1322	-1.093	0.0342
ENSMLUG00000013543	PLCL2	phospholipase C like 2 [Source:HGNC Symbol;Acc:HGNC:9064]	476	837	693	869	920	2876	1874	719	1890	2.327	1.219	0.0342
ENSMLUG00000000954	HNF4A	hepatocyte nuclear factor 4 alpha [Source:HGNC Symbol;Acc:HGNC:5024]	5232	2569	2854	4078	1379	2012	1699	3683	1697	-2.03252	-1.022	0.0345
ENSMLUG00000000093	MDFI	MyoD family inhibitor [Source:HGNC Symbol;Acc:HGNC:6967]	734	261	688	1038	111	346	141	680	199	-2.69542	-1.43	0.0345
ENSMLUG00000011885		Cystathionine beta-synthase [Source:UniProtKB/TrEMBL;Acc:G1PJB8]	195	458	302	515	817	696	1374	368	962	2.32	1.214	0.0346
ENSMLUG00000015607	TUBB4A	tubulin beta 4A class IVa [Source:HGNC Symbol;Acc:HGNC:20774]	3226	942	1398	2442	743	887	486	2002	705	-2.43309	-1.284	0.0346
ENSMLUG00000024819		Amine oxidase [Source:UniProtKB/TrEMBL;Acc:G1QCK1]	366	79	332	425	104	80	88	300	91	-2.65252	-1.408	0.0346
ENSMLUG00000010457	TSC22D2	TSC22 domain family member 2 [Source:HGNC Symbol;Acc:HGNC:29095]	727	561	1302	729	359	298	430	830	362	-2.1097	-1.078	0.0347
ENSMLUG00000010068	CLDN15	claudin 15 [Source:HGNC Symbol;Acc:HGNC:2036]	12812	6790	16895	11267	7128	2389	2143	11941	3887	-2.55102	-1.349	0.0352
ENSMLUG00000011643	FIBIN	fin bud initiation factor homolog (zebrafish) [Source:HGNC Symbol;Acc:HGNC:33747]	41	174	78	60	261	175	510	88	315	2.756	1.462	0.0354
ENSMLUG00000012998	PPP1R1A	protein phosphatase 1 regulatory inhibitor subunit 1A [Source:HGNC Symbol;Acc:HGNC:9286]	1388	630	951	1676	297	658	316	1161	424	-2.38095	-1.252	0.0354
ENSMLUG00000006693		Uncharacterized protein [Source:UniProtKB/TrEMBL;Acc:L7N1C1]	254	264	175	160	124	91	74	213	96	-2.06612	-1.047	0.0357
ENSMLUG00000000231	MMRN1	multimerin 1 [Source:HGNC Symbol;Acc:HGNC:7178]	90	274	117	166	929	209	539	162	559	2.714	1.44	0.0358
ENSMLUG00000005756		Uncharacterized protein [Source:UniProtKB/TrEMBL;Acc:G1P5H0]	228	22	206	154	18	31	47	152	32	-3.0581	-1.613	0.036
ENSMLUG00000006532		Uncharacterized protein [Source:UniProtKB/TrEMBL;Acc:G1P785]	929	385	1071	841	155	419	286	806	287	-2.42131	-1.274	0.036
ENSMLUG00000007277	FBLN2	fibulin 2 [Source:HGNC Symbol;Acc:HGNC:3601]	35	45	27	35	131	66	79	36	92	2.295	1.199	0.036
ENSMLUG00000011286	CHM	CHM, Rab escort protein 1 [Source:HGNC Symbol;Acc:HGNC:1940]	43	96	19	23	133	163	199	45	165	2.771	1.471	0.0362
ENSMLUG00000015638	TPD52L1	tumor protein D52-like 1 [Source:HGNC Symbol;Acc:HGNC:12006]	30	23	19	36	35	102	137	27	91	2.683	1.424	0.0369
ENSMLUG00000000125	TFF1	trefoil factor 1 [Source:HGNC Symbol;Acc:HGNC:11755]	28	9	34	145	9	5	0	54	5	-3.47222	-1.796	0.0373
ENSMLUG00000001762	ZRANB2	zinc finger RANBP2-type containing 2 [Source:HGNC Symbol;Acc:HGNC:13058]	477	852	515	448	1358	930	1410	573	1233	2.014	1.01	0.0373
ENSMLUG00000002740	C1orf100	chromosome 1 open reading frame 100 [Source:HGNC Symbol;Acc:HGNC:30435]	6	4	1	10	44	55	9	5	36	3.324	1.733	0.0373
ENSMLUG00000011110	SERPINC1	serpin family C member 1 [Source:HGNC Symbol;Acc:HGNC:775]	69	215	240	228	46	86	54	188	62	-2.52525	-1.335	0.0374
ENSMLUG00000015427	CEP41	centrosomal protein 41 [Source:HGNC Symbol;Acc:HGNC:12370]	22	61	16	25	106	107	89	31	101	2.608	1.383	0.0374
ENSMLUG00000008753	KLHL25	kelch like family member 25 [Source:HGNC Symbol;Acc:HGNC:25732]	520	215	377	416	184	129	182	382	165	-2.12314	-1.086	0.0377
ENSMLUG00000008955	SH2D3A	SH2 domain containing 3A [Source:HGNC Symbol;Acc:HGNC:16885]	556	270	539	562	239	238	141	482	206	-2.14133	-1.097	0.0377
ENSMLUG00000028614	RIMS1	regulating synaptic membrane exocytosis 1 [Source:HGNC Symbol;Acc:HGNC:17282]	38	158	31	82	172	401	287	77	287	2.794	1.482	0.0377
ENSMLUG00000011433		Uncharacterized protein [Source:UniProtKB/TrEMBL;Acc:G1PIA0]	2	13	19	12	20	1466	12549	12	4678	3.261	1.705	0.0381
ENSMLUG00000014771	IFT122	intraflagellar transport 122 [Source:HGNC Symbol;Acc:HGNC:13556]	24	73	53	59	181	85	200	52	155	2.49	1.316	0.0383
ENSMLUG00000012073	PIN4	peptidylprolyl cis/trans isomerase, NIMA-interacting 4 [Source:HGNC Symbol;Acc:HGNC:8992]	273	286	195	316	804	519	409	268	577	2.019	1.013	0.0385
ENSMLUG00000028573		Uncharacterized protein [Source:UniProtKB/TrEMBL;Acc:G1QBN2]	3002	345	1276	258	256	252	227	1220	245	-3.08642	-1.626	0.0385
ENSMLUG00000016755	TMCC1	transmembrane and coiled-coil domain family 1 [Source:HGNC Symbol;Acc:HGNC:29116]	778	738	2032	877	414	302	523	1106	413	-2.34192	-1.228	0.0386
ENSMLUG00000014809	CIDEB	cell death-inducing DFFA-like effector b [Source:HGNC Symbol;Acc:HGNC:1977]	4820	1721	9187	4909	2148	1237	1629	5159	1671	-2.54453	-1.346	0.0389
ENSMLUG00000009812	SNTB1	syntrophin beta 1 [Source:HGNC Symbol;Acc:HGNC:11168]	37	99	48	31	224	93	199	54	172	2.591	1.373	0.0397
ENSMLUG00000026221		Uncharacterized protein [Source:UniProtKB/TrEMBL;Acc:G1Q2M2]	234	76	229	21	129	1936	649	140	905	3.298	1.722	0.0397
ENSMLUG00000008611	MAP3K11	mitogen-activated protein kinase kinase kinase 11 [Source:HGNC Symbol;Acc:HGNC:6850]	3248	1982	5648	3711	1364	1964	1149	3647	1492	-2.20264	-1.14	0.0397
ENSMLUG00000009677			56	42	18	40	132	88	100	39	107	2.368	1.244	0.0398
ENSMLUG00000012919	REM2	RRAD and GEM like GTPase 2 [Source:HGNC Symbol;Acc:HGNC:20248]	38	32	24	35	11	3	11	32	8	-2.8169	-1.496	0.0398
ENSMLUG00000000461	MAP9	microtubule associated protein 9 [Source:HGNC Symbol;Acc:HGNC:26118]	15	26	16	13	102	32	50	18	61	2.709	1.438	0.04
ENSMLUG00000011823	CYP11A1	cytochrome P450 family 11 subfamily A member 1 [Source:HGNC Symbol;Acc:HGNC:2590]	4	7	6	54	151	33	197	18	127	3.341	1.74	0.0401
ENSMLUG00000029074		Uncharacterized protein [Source:UniProtKB/TrEMBL;Acc:G1Q9H2]	135	368	258	170	1910	276	556	233	914	2.858	1.515	0.0401
ENSMLUG00000010930	CCDC96	coiled-coil domain containing 96 [Source:HGNC Symbol;Acc:HGNC:26900]	67	38	78	64	16	28	22	62	22	-2.38095	-1.25	0.0406
ENSMLUG00000010954	SORBS1	sorbin and SH3 domain containing 1 [Source:HGNC Symbol;Acc:HGNC:14565]	422	764	497	484	857	1542	1081	542	1160	2.005	1.003	0.0406
ENSMLUG00000015998	FOXP2	forkhead box P2 [Source:HGNC Symbol;Acc:HGNC:13875]	3	22	8	18	31	59	76	13	55	2.971	1.571	0.0416
ENSMLUG00000014745	CCDC149	coiled-coil domain containing 149 [Source:HGNC Symbol;Acc:HGNC:25405]	50	109	81	97	155	180	261	84	199	2.152	1.106	0.0417
ENSMLUG00000006453	SH3D21	SH3 domain containing 21 [Source:HGNC Symbol;Acc:HGNC:26236]	397	216	1015	731	221	172	189	590	194	-2.51256	-1.329	0.042
ENSMLUG00000003791	NRAP	nebulin related anchoring protein [Source:HGNC Symbol;Acc:HGNC:7988]	443	68	170	168	48	41	81	212	57	-2.77778	-1.474	0.0427
ENSMLUG00000010405	TGFBR3	transforming growth factor beta receptor 3 [Source:HGNC Symbol;Acc:HGNC:11774]	401	764	305	225	995	997	1370	424	1121	2.319	1.213	0.0428
ENSMLUG00000012899	SLC7A7	solute carrier family 7 member 7 [Source:HGNC Symbol;Acc:HGNC:11065]	20849	11061	45101	22142	10270	9554	7574	24788	9133	-2.35294	-1.234	0.0431
ENSMLUG00000010022	ADGRF3	adhesion G protein-coupled receptor F3 [Source:HGNC Symbol;Acc:HGNC:18989]	17	28	15	23	53	54	58	21	55	2.31	1.208	0.0433
ENSMLUG00000008896	ITGB8	integrin subunit beta 8 [Source:HGNC Symbol;Acc:HGNC:6163]	61	32	27	42	27	408	150	40	195	3.051	1.609	0.0436
ENSMLUG00000002243	ITIH2	inter-alpha-trypsin inhibitor heavy chain 2 [Source:HGNC Symbol;Acc:HGNC:6167]	10	27	21	37	2	8	3	24	4	-3.125	-1.644	0.0448
ENSMLUG00000017190	IGF1R	insulin like growth factor 1 receptor [Source:HGNC Symbol;Acc:HGNC:5465]	40	43	30	15	77	90	91	32	86	2.319	1.213	0.0449
ENSMLUG00000016041			1269	389	1071	838	350	398	331	892	360	-2.21729	-1.149	0.0451
ENSMLUG00000004935	FAM107A	family with sequence similarity 107 member A [Source:HGNC Symbol;Acc:HGNC:30827]	82	147	62	145	454	136	398	109	329	2.504	1.324	0.0451
ENSMLUG00000001586	APOH	apolipoprotein H [Source:HGNC Symbol;Acc:HGNC:616]	39	182	356	295	75	51	33	218	53	-2.86533	-1.52	0.0452
ENSMLUG00000005100	ARMC12	armadillo repeat containing 12 [Source:HGNC Symbol;Acc:HGNC:21099]	26	11	12	24	26	83	96	18	68	2.768	1.469	0.0452
ENSMLUG00000023059	ART3	ADP-ribosyltransferase 3 [Source:HGNC Symbol;Acc:HGNC:725]	72	106	92	91	270	131	199	90	200	2.046	1.033	0.0452
ENSMLUG00000008388			8	15	8	8	30	29	40	10	33	2.643	1.402	0.0454
ENSMLUG00000016076	DENND1A	DENN domain containing 1A [Source:HGNC Symbol;Acc:HGNC:29324]	92	103	96	110	213	139	290	100	214	2	1	0.0461
ENSMLUG00000008762	RBMS1	RNA binding motif single stranded interacting protein 1 [Source:HGNC Symbol;Acc:HGNC:9907]	334	490	237	238	563	807	764	325	711	2.034	1.024	0.0463
ENSMLUG00000002568	PIK3CG	phosphatidylinositol-4,5-bisphosphate 3-kinase catalytic subunit gamma [Source:HGNC Symbol;Acc:HGNC:8978]	78	129	137	58	309	127	490	100	309	2.521	1.334	0.0463
ENSMLUG00000002952	SLC9A7	solute carrier family 9 member A7 [Source:HGNC Symbol;Acc:HGNC:17123]	89	125	99	69	114	328	316	96	253	2.311	1.208	0.0466
ENSMLUG00000024488		Uncharacterized protein [Source:UniProtKB/TrEMBL;Acc:G1QBR0]	5936	3839	11507	7338	4042	1851	2299	7155	2731	-2.29885	-1.199	0.0466
ENSMLUG00000015084		Uncharacterized protein [Source:UniProtKB/TrEMBL;Acc:G1PRH0]	9278	2243	8346	5987	3269	1425	1784	6464	2159	-2.48139	-1.311	0.0467
ENSMLUG00000000226	TRPC4	transient receptor potential cation channel subfamily C member 4 [Source:HGNC Symbol;Acc:HGNC:12336]	2	2	2	3	16	25	8	2	16	3.221	1.687	0.0468
ENSMLUG00000006141	CCDC80	coiled-coil domain containing 80 [Source:HGNC Symbol;Acc:HGNC:30649]	26	90	22	80	100	158	401	54	220	2.847	1.509	0.0468
ENSMLUG00000002659	RILP	Rab interacting lysosomal protein [Source:HGNC Symbol;Acc:HGNC:30266]	599	127	694	563	164	170	147	496	160	-2.52525	-1.336	0.0468
ENSMLUG00000007533	DCBLD1	discoidin, CUB and LCCL domain containing 1 [Source:HGNC Symbol;Acc:HGNC:21479]	4789	1720	5039	2743	1611	1599	1051	3573	1420	-2.23714	-1.161	0.047
ENSMLUG00000013295	TNK1	tyrosine kinase non receptor 1 [Source:HGNC Symbol;Acc:HGNC:11940]	534	313	903	687	272	241	269	609	261	-2.12766	-1.089	0.0471
ENSMLUG00000009774			1000	455	910	861	429	291	400	806	373	-2.01207	-1.009	0.0475
ENSMLUG00000005229	ARMC9	armadillo repeat containing 9 [Source:HGNC Symbol;Acc:HGNC:20730]	21	22	19	29	40	63	74	23	59	2.287	1.194	0.0476
ENSMLUG00000001793	ALDH3A2	aldehyde dehydrogenase 3 family member A2 [Source:HGNC Symbol;Acc:HGNC:403]	4129	1809	5372	4511	1485	1998	1564	3955	1682	-2.13675	-1.095	0.048
ENSMLUG00000008700	DDX25	DEAD-box helicase 25 [Source:HGNC Symbol;Acc:HGNC:18698]	39	13	28	18	7	1	6	24	5	-3.08642	-1.628	0.0481
ENSMLUG00000007331	PDZD2	PDZ domain containing 2 [Source:HGNC Symbol;Acc:HGNC:18486]	46	80	49	38	103	102	237	53	147	2.368	1.244	0.0482
ENSMLUG00000000098		Uncharacterized protein [Source:UniProtKB/TrEMBL;Acc:L7N0X6]	869	162	3134	1251	408	221	214	1354	281	-2.99401	-1.58	0.0486
ENSMLUG00000001419	WDR35	WD repeat domain 35 [Source:HGNC Symbol;Acc:HGNC:29250]	26	65	16	47	83	121	162	38	122	2.549	1.35	0.0486
ENSMLUG00000002082			7	13	12	5	28	41	30	9	33	2.656	1.409	0.0486
ENSMLUG00000002700	LDB2	LIM domain binding 2 [Source:HGNC Symbol;Acc:HGNC:6533]	14	112	19	32	173	122	297	44	197	2.946	1.559	0.0486
ENSMLUG00000009198	LPP	LIM domain containing preferred translocation partner in lipoma [Source:HGNC Symbol;Acc:HGNC:6679]	103	197	118	93	250	270	322	128	281	2.031	1.022	0.0486
ENSMLUG00000013346	HRG	histidine rich glycoprotein [Source:HGNC Symbol;Acc:HGNC:5181]	16	39	27	36	4	7	11	30	7	-2.80899	-1.488	0.0486
ENSMLUG00000013705	CDH16	cadherin 16 [Source:HGNC Symbol;Acc:HGNC:1755]	1	1	1	3	2	18	33	2	18	3.331	1.736	0.0486
ENSMLUG00000022800		Uncharacterized protein [Source:UniProtKB/TrEMBL;Acc:G1Q3E2]	3385	1699	2591	2102	727	1573	911	2444	1070	-2.09205	-1.065	0.0486
ENSMLUG00000027584		Uncharacterized protein [Source:UniProtKB/TrEMBL;Acc:G1P7V6]	57	53	254	94	41	8	2	114	17	-3.18471	-1.673	0.0486
ENSMLUG00000004736			24	60	42	18	83	127	106	36	105	2.445	1.29	0.0486
ENSMLUG00000002548	ZMYND15	zinc finger MYND-type containing 15 [Source:HGNC Symbol;Acc:HGNC:20997]	52	21	44	22	3	14	2	35	6	-3.0581	-1.612	0.0487
ENSMLUG00000003648	B4GALT6	beta-1,4-galactosyltransferase 6 [Source:HGNC Symbol;Acc:HGNC:929]	28	86	39	33	55	228	218	46	167	2.711	1.439	0.0487
ENSMLUG00000006744	SCARA3	scavenger receptor class A member 3 [Source:HGNC Symbol;Acc:HGNC:19000]	128	124	85	148	312	144	545	121	334	2.361	1.239	0.0487
ENSMLUG00000008104		Triacylglycerol lipase [Source:UniProtKB/TrEMBL;Acc:G1PAR4]	16	67	211	45	177	12514	105566	85	39419	3.097	1.631	0.0487
ENSMLUG00000008604	KCNK7	potassium two pore domain channel subfamily K member 7 [Source:HGNC Symbol;Acc:HGNC:6282]	45	7	37	22	1	7	5	28	4	-3.16456	-1.663	0.0487
ENSMLUG00000014653		Protein S100 [Source:UniProtKB/TrEMBL;Acc:G1PQH6]	5000	2711	6141	4179	2808	1522	1005	4508	1778	-2.24215	-1.166	0.0487
ENSMLUG00000016405	SLIT2	slit guidance ligand 2 [Source:HGNC Symbol;Acc:HGNC:11086]	19	77	30	19	91	104	202	36	132	2.718	1.442	0.0487
ENSMLUG00000005199	COQ3	coenzyme Q3, methyltransferase [Source:HGNC Symbol;Acc:HGNC:18175]	200	253	96	218	439	543	355	192	446	2.117	1.082	0.0488
ENSMLUG00000009067	MGARP	mitochondria localized glutamic acid rich protein [Source:HGNC Symbol;Acc:HGNC:29969]	147	76	111	136	55	4	6	118	22	-3.07692	-1.62	0.0489
ENSMLUG00000009048	CORO2B	coronin 2B [Source:HGNC Symbol;Acc:HGNC:2256]	48	99	39	92	198	98	363	70	220	2.548	1.349	0.0492
ENSMLUG00000005811	GRP	gastrin releasing peptide [Source:HGNC Symbol;Acc:HGNC:4605]	7	7	12	23	152	35	17	12	68	3.093	1.629	0.0495
ENSMLUG00000002580	LACE1	lactation elevated 1 [Source:HGNC Symbol;Acc:HGNC:16411]	102	112	133	185	399	231	244	133	291	2.032	1.023	0.0498
a Myotis lucifugus gene identifier in Ensembl Myoluc2.0 database.
b Myotis lucifugus gene name or description are provided where available.
c VST-transformed transcript counts.
d Average VST-transformed transcript counts across groups determined by DESeq2.
e Positive fold-change values indicate higher expression in the co-infected samples relative to MylCoV-infected samples.
f Adjusted p-value of differential expression determined by DESeq2 after Benjamini-Hochberg FDR correction.

## Sheet: Table S7
Table S7. Differentially expressed genes determined by DESeq2 for the Coinfected vs. P. destructans comparison.
Genea	Gene Nameb	Gene Descriptionb	PD1c	PD2c	PD3c	COINF1c	COINF2c	COINF3c	PDd	COINFd	FoldChangee	log2FoldChangee	padjf
ENSMLUG00000001387	CA6	carbonic anhydrase 6 [Source:HGNC Symbol;Acc:HGNC:1380]	1556	1903	1862	190	240	242	1774	224	-6.41026	-2.679	4.32e-24
ENSMLUG00000025889			43	113	186	1	0	3	114	1	-6.75676	-2.754	4.19e-08
ENSMLUG00000011823	CYP11A1	cytochrome P450 family 11 subfamily A member 1 [Source:HGNC Symbol;Acc:HGNC:2590]	3	2	3	143	32	187	3	121	5.737	2.52	1.4e-06
ENSMLUG00000005970	SMPD3	sphingomyelin phosphodiesterase 3 [Source:HGNC Symbol;Acc:HGNC:14240]	2086	2975	2565	998	1007	714	2542	906	-2.47525	-1.307	0.00226
ENSMLUG00000024916		Uncharacterized protein [Source:UniProtKB/TrEMBL;Acc:G1QAF8]	79	153	67	8	8	21	100	12	-3.67647	-1.879	0.00305
ENSMLUG00000029681		Uncharacterized protein [Source:UniProtKB/TrEMBL;Acc:G1P5L8]	248	1180	1303	31	21	139	910	64	-3.77358	-1.915	0.00425
ENSMLUG00000010485	NR1D1	nuclear receptor subfamily 1 group D member 1 [Source:HGNC Symbol;Acc:HGNC:7962]	1914	2074	1798	4171	3914	5234	1929	4440	2.129	1.09	0.00661
ENSMLUG00000012644	BCAT1	branched chain amino acid transaminase 1 [Source:HGNC Symbol;Acc:HGNC:976]	195	317	128	41	24	60	213	42	-3.1746	-1.666	0.00881
ENSMLUG00000025483		Uncharacterized protein [Source:UniProtKB/TrEMBL;Acc:G1Q5X0]	793	205	867	32	45	141	622	73	-3.44828	-1.786	0.00959
ENSMLUG00000010543	ABCG8	ATP binding cassette subfamily G member 8 [Source:HGNC Symbol;Acc:HGNC:13887]	967	1871	386	249	53	73	1075	125	-3.38983	-1.76	0.0125
ENSMLUG00000024534		Amine oxidase [Source:UniProtKB/TrEMBL;Acc:G1QDC3]	48	59	55	8	12	12	54	11	-3.08642	-1.628	0.0125
ENSMLUG00000009428	CPO	carboxypeptidase O [Source:HGNC Symbol;Acc:HGNC:21011]	8304	14890	10599	1631	3335	4214	11264	3060	-2.76243	-1.465	0.0125
ENSMLUG00000004480	SRC	SRC proto-oncogene, non-receptor tyrosine kinase [Source:HGNC Symbol;Acc:HGNC:11283]	1164	1498	1320	532	653	603	1327	596	-2.06186	-1.043	0.0126
ENSMLUG00000001838	FN1	fibronectin 1 [Source:HGNC Symbol;Acc:HGNC:3778]	179	145	314	1481	943	448	213	957	2.93	1.551	0.0184
ENSMLUG00000016841	EGR1	early growth response 1 [Source:HGNC Symbol;Acc:HGNC:3238]	210	242	182	1087	1484	334	211	968	2.916	1.544	0.023
ENSMLUG00000000636	PLA2G4F	phospholipase A2 group IVF [Source:HGNC Symbol;Acc:HGNC:27396]	56	92	61	323	190	188	70	234	2.589	1.373	0.0248
ENSMLUG00000012308		Uncharacterized protein [Source:UniProtKB/TrEMBL;Acc:G1PK94]	292	339	26	26	22	20	219	23	-3.1746	-1.666	0.0271
ENSMLUG00000029633		Uncharacterized protein [Source:UniProtKB/TrEMBL;Acc:G1Q7F4]	31	32	48	4	6	5	37	5	-3.07692	-1.624	0.0283
ENSMLUG00000003112		Uncharacterized protein [Source:UniProtKB/TrEMBL;Acc:G1NZE1]	205	160	213	420	476	405	193	434	2.054	1.038	0.0339
ENSMLUG00000010112	MSRB2	methionine sulfoxide reductase B2 [Source:HGNC Symbol;Acc:HGNC:17061]	186	104	177	60	32	42	156	45	-2.5974	-1.378	0.0339
ENSMLUG00000022981	CD58	CD58 molecule [Source:HGNC Symbol;Acc:HGNC:1688]	422	359	311	149	106	170	364	142	-2.23714	-1.161	0.0339
ENSMLUG00000027072		Uncharacterized protein [Source:UniProtKB/TrEMBL;Acc:G1Q3Q4]	3846	5939	1397	1129	741	804	3727	891	-2.77778	-1.474	0.0339
ENSMLUG00000030342		Uncharacterized protein [Source:UniProtKB/TrEMBL;Acc:G1PY02]	331	249	241	86	52	120	274	86	-2.49377	-1.317	0.0364
ENSMLUG00000028188		Uncharacterized protein [Source:UniProtKB/TrEMBL;Acc:G1Q6G9]	4	2	3	32	20	39	3	30	3.032	1.6	0.0392
ENSMLUG00000007737	BDH2	3-hydroxybutyrate dehydrogenase, type 2 [Source:HGNC Symbol;Acc:HGNC:32389]	583	395	453	240	128	122	477	163	-2.36967	-1.246	0.0497
a Myotis lucifugus gene identifier in Ensembl Myoluc2.0 database.
b Myotis lucifugus gene name or description are provided where available.
c VST-transformed transcript counts.
d Average VST-transformed transcript counts across groups determined by DESeq2.
e Positive fold-change values indicate higher expression in the co-infected samples relative to P. destructans-infected samples.
f Adjusted p-value of differential expression determined by DESeq2 after Benjamini-Hochberg FDR correction.

## Sheet: Table S8
Table S8. Gene Ontology Enrichment Analysis (g:GOSt) summary using DESeq2 determined differentially expressed genes (>2 fold change, FDR<0.05).
Comparisona	Term ID	p-Value (g:SCS Threshold)	Type	Name
Negative vs. P. destructans	GO:0005911	0.0129	CC	cell-cell junction
Negative vs. P. destructans	GO:0044459	0.0188	CC	plasma membrane part
Negative vs. Coinfected	GO:0051179	5.89e-07	BP	localization
Negative vs. Coinfected	GO:0051234	8.85e-05	BP	establishment of localization
Negative vs. Coinfected	GO:0006810	0.000268	BP	transport
Negative vs. Coinfected	GO:0044699	0.000525	BP	single-organism process
Negative vs. Coinfected	GO:0044763	0.0358	BP	single-organism cellular process
Negative vs. Coinfected	GO:0044710	0.000283	BP	single-organism metabolic process
Negative vs. Coinfected	GO:1902578	0.0293	BP	single-organism localization
Negative vs. Coinfected	GO:0044707	0.00455	BP	single-multicellular organism process
Negative vs. Coinfected	GO:0032879	0.000591	BP	regulation of localization
Negative vs. Coinfected	GO:0007167	0.00421	BP	enzyme linked receptor protein signaling pathway
Negative vs. Coinfected	GO:0044421	0.0125	CC	extracellular region part
Negative vs. Coinfected	GO:0031012	0.00292	CC	extracellular matrix
Negative vs. Coinfected	GO:0005578	0.00456	CC	proteinaceous extracellular matrix
Negative vs. Coinfected	GO:0031982	0.0101	CC	vesicle
Negative vs. Coinfected	GO:0031988	0.0399	CC	membrane-bounded vesicle
Negative vs. Coinfected	GO:0044459	0.000564	CC	plasma membrane part
MylCoV vs. P. destructans	GO:0048518	0.0237	BP	positive regulation of biological process
MylCoV vs. P. destructans	GO:0048522	0.000732	BP	positive regulation of cellular process
MylCoV vs. P. destructans	GO:0007049	0.00383	BP	cell cycle
MylCoV vs. P. destructans	GO:0022402	0.049	BP	cell cycle process
MylCoV vs. P. destructans	GO:0000278	0.0219	BP	mitotic cell cycle
MylCoV vs. P. destructans	GO:0000070	0.0145	BP	mitotic sister chromatid segregation
MylCoV vs. P. destructans	GO:0000778	0.0107	CC	condensed nuclear chromosome kinetochore
MylCoV vs. P. destructans	GO:0000942	0.000744	CC	condensed nuclear chromosome outer kinetochore
MylCoV vs. P. destructans	GO:0005488	0.0261	MF	binding
Coinfected vs. MylCoV	GO:0006820	0.0444	BP	anion transport
Coinfected vs. MylCoV	GO:0044710	0.0238	BP	single-organism metabolic process
Coinfected vs. MylCoV	GO:0002376	0.0393	BP	immune system process
Coinfected vs. MylCoV	GO:0051179	0.0237	BP	localization
Coinfected vs. MylCoV	GO:0051234	0.038	BP	establishment of localization
Coinfected vs. MylCoV	GO:0006810	0.0157	BP	transport
Coinfected vs. MylCoV	GO:0022610	0.000369	BP	biological adhesion
Coinfected vs. MylCoV	GO:0007155	0.000321	BP	cell adhesion
Coinfected vs. MylCoV	GO:0031589	0.00878	BP	cell-substrate adhesion
Coinfected vs. MylCoV	GO:0050817	8.22e-08	BP	coagulation
Coinfected vs. MylCoV	GO:0050818	7.1e-07	BP	regulation of coagulation
Coinfected vs. MylCoV	GO:0050820	0.00981	BP	positive regulation of coagulation
Coinfected vs. MylCoV	GO:0009611	0.00303	BP	response to wounding
Coinfected vs. MylCoV	GO:1903034	0.000355	BP	regulation of response to wounding
Coinfected vs. MylCoV	GO:0042060	0.000128	BP	wound healing
Coinfected vs. MylCoV	GO:0061041	5.56e-05	BP	regulation of wound healing
Coinfected vs. MylCoV	GO:0090303	0.0423	BP	positive regulation of wound healing
Coinfected vs. MylCoV	GO:0050878	4.68e-05	BP	regulation of body fluid levels
Coinfected vs. MylCoV	GO:0007599	5.06e-07	BP	hemostasis
Coinfected vs. MylCoV	GO:1900046	3.53e-06	BP	regulation of hemostasis
Coinfected vs. MylCoV	GO:1900048	0.00685	BP	positive regulation of hemostasis
Coinfected vs. MylCoV	GO:1900047	0.0254	BP	negative regulation of hemostasis
Coinfected vs. MylCoV	GO:0007596	3.72e-07	BP	blood coagulation
Coinfected vs. MylCoV	GO:0072378	0.000116	BP	blood coagulation, fibrin clot formation
Coinfected vs. MylCoV	GO:0050819	0.00373	BP	negative regulation of coagulation
Coinfected vs. MylCoV	GO:0030168	0.00333	BP	platelet activation
Coinfected vs. MylCoV	GO:0030193	3.53e-06	BP	regulation of blood coagulation
Coinfected vs. MylCoV	GO:0030194	0.00685	BP	positive regulation of blood coagulation
Coinfected vs. MylCoV	GO:0030195	0.0254	BP	negative regulation of blood coagulation
Coinfected vs. MylCoV	GO:0042730	0.0135	BP	fibrinolysis
Coinfected vs. MylCoV	GO:0035721	0.027	BP	intraciliary retrograde transport
Coinfected vs. MylCoV	GO:0044459	0.0127	CC	plasma membrane part
Coinfected vs. MylCoV	GO:0005576	0.000769	CC	extracellular region
Coinfected vs. MylCoV	GO:0044421	9.24e-05	CC	extracellular region part
Coinfected vs. MylCoV	GO:0031012	0.0479	CC	extracellular matrix
Coinfected vs. MylCoV	GO:0043230	0.00152	CC	extracellular organelle
Coinfected vs. MylCoV	GO:0005615	0.00204	CC	extracellular space
Coinfected vs. MylCoV	GO:0072562	0.0127	CC	blood microparticle
Coinfected vs. MylCoV	GO:0031982	0.00517	CC	vesicle
Coinfected vs. MylCoV	GO:0031988	0.00371	CC	membrane-bounded vesicle
Coinfected vs. MylCoV	GO:1903561	0.00152	CC	extracellular vesicle
Coinfected vs. MylCoV	GO:0070062	0.00123	CC	extracellular exosome
Coinfected vs. MylCoV	GO:0005577	0.027	CC	fibrinogen complex
Coinfected vs. P. destructans	GO:0044710	0.0187	BP	single-organism metabolic process
Coinfected vs. P. destructans	GO:0042613	0.0298	CC	MHC class II protein complex
aNegative (mock-infected) vs. MylCoV comparison did not yield GO-term enrichment.

## Sheet: Table S9
Table S9. Details of primers used for PCR
Target gene	Forward primer	Reverse primer	Product length
Myl-CoV polymerase 1	5' – CCA TCA TCA GAT AGA ATC ATC – 3'	5' – TGG TTG GGA CTA TCC TAA GTG – 3'	441 bp
Myl-CoV polymerase 2	5' – CGG TTC ACA TTA GCA CTG ACA G - 3'	5' – TGG TTG GGA CTA TCC TAA GTG – 3'	273 bp
GAPDH	5’ – TGC CTC CTG CAC CAC CAA CTG C – 3’	5’ – GGG CCA TCC ACA GTC TTC TGG G – 3’	126 bp
IL22RA1	5’ – TCC AAA GAG AGT GCC CCC TA – 3’	5’ – GCT GGA TGT CCA GAG AGT GG – 3’	178 bp
IRF1	5’ – AGC GAC CTG TAC AAC TTC CAG – 3’	5’ – CAT CCA CAT TTG TCG GCT GC – 3’	145 bp
RERG	5’ – TTC TGC CTG CAC TGG AGA AG – 3’	5’ – CTT GCT TGA CGT GTG TGG TG – 3’	125 bp
SRC	5’ – TTG GCA AGG GTC TTT CTC CC – 3’	5’ – GGC TCC AAC TGC CGA TAA GA – 3’	169 bp
